# Supplementary material for: Translocation of Drought-Responsive Proteins from the Chloroplasts
Source: Cells. 2020 Jan 20;9(1):259. doi: 10.3390/cells9010259 (PMC7017212; doi:10.3390/cells9010259)
Supplement: Supplementary file 1 [file cells-09-00259-s001.zip]

Archive with 12 entries (11 files):
- supplementary materials/
- supplementary materials/Figure S1.tif
- supplementary materials/Figure S2.tif
- supplementary materials/Figure S3.tif
- supplementary materials/Figure S4.tif
- supplementary materials/Figure S5.tif
- supplementary materials/Figure S6.tif
- supplementary materials/Table S1 DAPs in leaf and chloroplast .xlsx
- supplementary materials/Table S2 Proteins related to ABA .xlsx
- supplementary materials/Table S3 proteins enhance stress resistance.xlsx
- supplementary materials/Table S4 Proteins related to ROS,HSP,TF.xlsx
- supplementary materials/Table S5 PSAPs under treatment.xlsx
