# Supplementary material for: Translocation of Drought-Responsive Proteins from the Chloroplasts
Source: Cells. 2020 Jan 20;9(1):259. doi: 10.3390/cells9010259 (PMC7017212; doi:10.3390/cells9010259)
Supplement: Supplementary file 1 [file cells-09-00259-s001.zip › supplementary materials/Table S1 DAPs in leaf and chloroplast .xlsx]

## Sheet: DAPs in leaf
Accession	Symbol	LD0	LD1	LD5	LR1	LR3
NbC23204368g0001.1	emb2734	0.546118	1.33037	1.27007	1.40094	0.965661
NbC23531351g0001.1	——	0.833446	0.859786	0.585714	0.453275	0.637729
NbC23536830g0001.1	PAC1	0.632968	0.811082	0.742693	0.952158	0.785555
NbC23540242g0001.1	AtGLDP2, GLDP2	1.20608	1.15848	1.07865	1.26845	1.05932
NbC23730213g0001.1	mtLPD1	0.677752	1.24396	1.40653	1.39946	1.14742
NbC23737687g0001.1	mtLPD2	1.08554	1.14505	0.971852	1.15489	0.998668
NbC23760399g0001.1	PSBP-1, OEE2, PSII-P, OE23	1.23636	0.927174	0.974841	0.955053	0.848761
NbC23988691g0001.1	TUA5	0.984293	1.1344	1.28917	1.1229	1.07079
NbC24057186g0001.1	ATSCO1, ATSCO1/CPEF-G, SCO1	0.934542	0.934163	0.901356	0.902396	0.968028
NbC24148431g0001.1	ATPase, V1 complex, subunit B protein	1.11424	1.01869	1.04571	1.1682	1.1743
NbC24245046g0001.1	GN	0.698942	1.13202	0.91487	1.02421	0.891476
NbC24320504g0001.1	ACT7	1.26792	1.07151	1.12062	1.01161	0.983167
NbC24402220g0001.1	——	0.782834	0.929457	0.978875	0.950849	0.931475
NbC24614776g0001.1	ATPK3, PK3	1.08727	0.965318	0.940133	0.974692	1.00814
NbC24770967g0001.1	——	0.858006	0.888403	0.808472	0.992702	0.87501
NbC24991624g0004.1	ACT7	1.17897	0.893492	0.774803	0.80112	0.852839
NbC25067248g0001.1	MA3 domain-containing protein	0.731979	0.887573	0.971915	0.97713	0.958732
NbC25222459g0001.1	——	0.842637	1.10436	1.19814	1.236	0.973262
NbC25331100g0001.1	LP1, LTP1, ATLTP1	0.976118	1.09734	1.33055	1.38237	1.23447
NbC25394415g0003.1	——	0.842767	1.01529	1.13077	1.00624	0.936489
NbC25524516g0001.1	Pyridoxal phosphate (PLP)-dependent transferases superfamily protein	0.815631	1.031	1.05023	1.00558	0.925356
NbC25710626g0004.1	uridylyltransferase-related	1.31394	1.05949	0.998957	1.13289	1.01533
NbC25712540g0001.1	LPA19, Psb27-H1	1.2196	1.07234	1.15769	0.918529	0.914168
NbC25737543g0001.1	Lactate/malate dehydrogenase family protein	1.18205	1.06718	1.07944	0.764438	1.03389
NbC25844436g0001.1	GPX8, ATGPX8	0.932635	1.03394	1.14343	1.18479	1.03682
NbC25892755g0001.1	H2B, HTB9	1.15651	1.19343	1.15875	1.03155	1.1112
NbC25943585g0004.1	UBC36, UBC13B	1.249	1.11626	1.10315	1.02243	1.16752
NbC26053601g0004.1	——	1.11782	1.12343	1.17799	1.18029	1.28433
NbC26058683g0001.1	GTP binding	0.834855	0.950357	0.893522	0.785559	1.01855
NbC26098743g0003.1	PYM	1.05827	1.57888	0.848781	0.904286	0.861003
NbC26113881g0001.1	PGIP1, ATPGIP1	1.37373	1.02575	1.09734	0.817778	0.870099
NbC26121466g0003.1	HXK3	0.957773	1.08028	0.976631	1.11414	1.13627
NbC26128793g0002.1	PIP2B, PIP2;2	0.896788	1.01839	0.922584	0.966205	0.981655
NbC26143923g0005.1	Glycosyl hydrolase family protein	0.857616	0.771911	0.851535	0.984067	0.981349
NbC26154970g0002.1	ATXDH1, XDH1	1.15633	1.00043	1.14235	1.31975	1.26613
NbC26208175g0003.1	RD21, RD21A	1.08014	0.972044	0.967097	1.06758	0.953463
NbC26216471g0004.1	RNA methyltransferase family protein	0.733277	1.01547	1.18906	1.2209	1.15265
NbC26282023g0004.1	MBF1B, ATMBF1B	0.859508	0.709067	0.742556	0.68809	0.782444
NbC26310601g0005.1	winged-helix DNA-binding transcription factor family protein	1.65176	0.955981	1.14154	0.958063	1.4079
NbS00000014g0221.1	——	1.2257	0.935538	1.01961	0.850919	1.07034
NbS00000049g0010.1	Plant protein of unknown function (DUF827)	0.920134	0.8633	0.806867	0.800831	0.831278
NbS00000053g0017.1	TOM20-3	1.08243	1.05202	1.05405	1.04093	1.09226
NbS00000055g0003.1	——	1.15043	1.0634	0.976071	1.02765	1.08271
NbS00000066g0001.1	Glutaredoxin family protein	0.968884	1.11297	1.04865	1.18904	1.13091
NbS00000068g0007.1	ATAILP1, AILP1	1.2056	1.0152	1.19351	0.832383	1.03748
NbS00000068g0101.1	——	0.788379	0.984295	1.04751	1.24025	1.13788
NbS00000068g0108.1	——	0.753946	0.9953	0.9597	0.689479	0.877783
NbS00000073g0005.1	AtUGT85A5, UGT85A5	0.869271	0.993027	1.13929	1.10733	1.01966
NbS00000088g0002.1	——	0.76053	1.1186	1.11105	1.21515	1.1245
NbS00000092g0027.1	NTRC	1.14727	0.977494	1.08157	0.893844	1.02498
NbS00000093g0004.1	CLPP2, NCLPP7	0.926043	0.832397	0.827639	0.884064	0.856174
NbS00000109g0019.1	Remorin family protein	0.984017	0.878605	0.895176	1.01032	1.00641
NbS00000120g0128.1	——	1.11722	1.18383	1.16451	0.844849	1.30438
NbS00000136g0014.1	RNase H family protein	1.2719	0.692456	0.784496	0.718989	0.802561
NbS00000145g0010.1	scpl40	0.895773	1.20698	0.944714	0.894222	0.967386
NbS00000153g0004.1	O-Glycosyl hydrolases family 17 protein	1.69994	0.765865	0.864946	0.918829	1.00716
NbS00000156g0020.1	CCD1, ATCCD1, ATNCED1, NCED1	0.925602	0.907878	0.852552	0.979978	0.87788
NbS00000159g0002.1	LRX2	0.892302	0.937516	1.05886	1.15913	1.06028
NbS00000164g0014.1	Pyruvate kinase family protein	1.23385	0.957496	0.944286	0.909072	0.942139
NbS00000171g0004.1	Dihydrolipoamide succinyltransferase	0.910724	0.901188	0.840163	1.05966	0.985783
NbS00000177g0011.1	Ribosomal protein S3Ae	0.73946	1.06743	1.19799	1.1943	0.980752
NbS00000192g0018.1	FdC1	1.09119	0.788702	0.7915	0.615143	0.85507
NbS00000215g0009.1	mitotic phosphoprotein N' end (MPPN) family protein	1.02501	1.39	1.95298	1.23822	1.06433
NbS00000228g0004.1	RPL4	0.975439	0.784124	0.703804	0.657472	0.754131
NbS00000229g0025.1	RKL1	1.23696	1.09666	1.00476	0.891867	0.948885
NbS00000230g0016.1	ATBCAT-3, BCAT3	1.00402	0.935168	0.839722	0.863033	0.933457
NbS00000241g0003.1	ATCB5-B, CB5-B	1.03636	1.00221	0.942615	1.02556	0.993353
NbS00000247g0008.1	AHA1, PMA, OST2, HA1 | H(+)-ATPase 1	1.15164	0.882771	0.777499	0.805658	0.892725
NbS00000252g0005.1	alpha/beta-Hydrolases superfamily protein	0.856235	0.978498	1.1828	1.16119	1.18266
NbS00000261g0005.1	mtACP2	0.960311	1.03238	1.08729	1.08182	1.02779
NbS00000261g0008.1	CRT3, PSL1, EBS2, AtCRT3	1.22713	1.00242	0.774099	0.850632	0.840121
NbS00000278g0004.1	Insulinase (Peptidase family M16) family protein	0.956866	0.902616	0.972405	1.33176	1.06545
NbS00000281g0015.1	ATPPC4, PPC4	1.02252	0.984904	0.938405	1.03563	1.03752
NbS00000285g0016.1	PGK	0.895133	0.903514	1.02911	1.08083	0.995695
NbS00000296g0110.1	——	1.04042	1.03613	1.14739	1.12506	1.00745
NbS00000307g0006.1	Cyclase family protein	0.891173	1.13084	1.03815	1.2788	1.07501
NbS00000311g0017.1	——	1.93161	0.859705	0.785224	1.07765	1.17414
NbS00000345g0004.1	Metal-dependent protein hydrolase	1.16934	1.19151	1.17108	1.19665	1.08168
NbS00000361g0007.1	CNX1, ATCNX1	1.03192	0.974344	0.976253	1.10141	1.10091
NbS00000370g0017.1	SOX, AT-SO, AtSO	0.921613	0.985447	1.06987	1.20265	1.02707
NbS00000370g0110.1	——	0.870096	0.803223	0.878025	0.749641	0.782297
NbS00000370g0119.1	——	0.929809	0.689492	0.730425	0.660543	0.820678
NbS00000370g0120.1	——	1.19684	0.95099	0.985335	0.856104	1.04172
NbS00000374g0001.1	Pentatricopeptide repeat (PPR) superfamily protein	1.09316	1.25106	1.14805	0.981207	0.933234
NbS00000376g0013.1	ATMTN1, ATMTAN1, MTN1, MTAN1	1.11061	1.20499	1.23126	1.21251	1.13531
NbS00000381g0118.1	——	0.9252	1.01781	1.10307	1.14794	0.993928
NbS00000397g0007.1	C/VIF1, ATC/VIF1	1.14118	1.02072	0.995141	0.996154	1.09909
NbS00000400g0005.1	Serine carboxypeptidase S28 family protein	0.670521	1.28611	1.08964	0.908869	0.740795
NbS00000408g0001.1	IPP2, IPIAT1, IDI2	0.817193	1.04894	0.694064	0.700796	0.744923
NbS00000420g0008.1	glycine-rich protein	1.01426	0.912672	0.943428	1.0416	0.988744
NbS00000425g0004.1	Bifunctional inhibitor/lipid-transfer protein/seed storage 2S albumin superfamily protein	1.24573	1.02731	1.01545	0.975658	1.03353
NbS00000425g0012.1	ECR1	0.703967	1.15349	0.952967	1.01189	0.852906
NbS00000430g0009.1	Melibiase family protein	0.991068	0.993522	1.06937	1.42146	0.985016
NbS00000430g0011.1	MSD1	1.13815	0.94942	0.82272	0.692418	0.78146
NbS00000440g0112.1	——	1.00929	0.884075	0.882422	0.72034	0.847589
NbS00000447g0001.1	Leucine-rich receptor-like protein kinase family protein	0.899125	1.07805	1.11788	1.23827	1.03216
NbS00000456g0109.1	——	1.27336	1.06423	0.940714	0.846256	0.984494
NbS00000459g0004.1	RPN10, MCB1, ATMCB1, MBP1	0.919696	0.888988	0.893702	1.08144	0.991448
NbS00000469g0022.1	ATGPX6, PHGPX, LSC803, GPX6	1.07096	1.16819	1.10995	1.13158	1.07739
NbS00000477g0007.1	CYP71B35	0.918007	1.14242	1.3184	1.24712	1.13943
NbS00000477g0010.1	AIP2	0.663999	0.818389	0.801797	0.856844	0.898201
NbS00000479g0101.1	——	1.13997	1.05097	1.12108	1.05618	0.908443
NbS00000480g0001.1	adenylate cyclases	0.815142	0.948996	0.961039	0.913897	0.872314
NbS00000497g0009.1	Peroxidase superfamily protein	0.978306	1.17997	1.27658	1.32223	1.09977
NbS00000522g0013.1	LACS4	1.8784	0.914722	1.23197	0.453729	0.751527
NbS00000529g0002.1	Small nuclear ribonucleoprotein family protein	1.00288	0.787483	0.687804	0.68569	0.698667
NbS00000539g0018.1	CBS / octicosapeptide/Phox/Bemp1 (PB1) domains-containing protein	1.18446	0.812025	0.843606	0.853682	1.13203
NbS00000554g0001.1	PPPDE putative thiol peptidase family protein	0.702642	0.877375	0.967177	0.961947	0.944927
NbS00000565g0021.1	AtTHO1, THO1, AtHPR1, HPR1	0.891253	1.09017	1.0731	1.04264	1.22164
NbS00000570g0011.1	——	0.96076	0.824809	0.791151	0.828059	0.830271
NbS00000573g0011.1	SNX2b	1.00192	1.18508	1.11373	1.08807	1.08194
NbS00000588g0507.1	——	1.06777	0.929564	0.953852	0.953751	0.964227
NbS00000590g0001.1	GRF3, RCI1	0.957895	0.92024	0.901802	0.979204	0.892126
NbS00000611g0017.1	RAD23D	0.923307	0.997374	0.908271	0.89082	0.830163
NbS00000617g0016.1	Transcription initiation factor IIF, beta subunit	1.05053	1.00677	1.03465	1.08528	0.948849
NbS00000622g0023.1	ATCDC5, CDC5, ATMYBCDC5	1.16755	1.19794	1.24293	1.12426	1.12362
NbS00000627g0007.1	Phosphoglycerate mutase family protein	1.05704	0.99337	0.914711	0.908853	0.929788
NbS00000637g0002.1	SGNH hydrolase-type esterase superfamily protein	1.1949	0.934873	0.966279	0.961811	0.905929
NbS00000666g0010.1	BTR1, BTR1S	1.06606	1.07805	1.08411	1.05312	1.06822
NbS00000668g0001.1	——	1.10014	1.0222	1.00024	1.08412	1.09587
NbS00000671g0037.1	ACBP1, ACBP	1.50519	1.36389	1.02204	1.15045	1.10139
NbS00000671g0038.1	ARM repeat superfamily protein	1.07914	1.08146	0.965996	0.743859	0.825582
NbS00000673g0004.1	NQR	1.14198	1.04827	1.11991	1.11113	1.12846
NbS00000675g0017.1	——	0.963642	1.05502	1.05997	1.11641	1.03843
NbS00000692g0011.1	ELI3-2, ELI3, ATCAD8, CAD-B2	0.858887	1.09072	1.08692	1.08224	0.963982
NbS00000696g0014.1	ALDH12A1, ATP5CDH, P5CDH	0.785902	0.712488	0.76022	0.911868	1.08409
NbS00000710g0004.1	Nuclear transport factor 2 (NTF2) family protein with RNA binding (RRM-RBD-RNP motifs) domain	0.772238	0.977441	0.976077	1.12739	0.824385
NbS00000718g0005.1	HSP20-like chaperones superfamily protein	1.35261	0.742672	0.783991	0.75665	0.803466
NbS00000726g0006.1	UDP-glucose 6-dehydrogenase family protein	1.2488	1.0736	1.08107	1.01571	1.06319
NbS00000729g0016.1	SIT4 phosphatase-associated family protein	0.920125	0.895056	0.866608	1.1578	0.939822
NbS00000732g0004.1	ATGH9A1, TSD1, DEC, KOR, RSW2, IRX2, KOR1, GH9A1	0.90895	1.0155	1.20999	1.15665	1.0239
NbS00000745g0001.1	——	1.32107	0.845644	0.876543	1.15418	1.01736
NbS00000767g0012.1	alpha/beta-Hydrolases superfamily protein	1.05015	0.964033	0.9484	1.02203	1.07661
NbS00000796g0012.1	ROC7	0.750776	0.964105	0.871766	0.965003	0.87334
NbS00000812g0012.1	coatomer gamma-2 subunit	1.05567	1.26309	1.12165	1.11834	1.06485
NbS00000812g0114.1		0.948377	0.853065	0.872988	0.806835	0.85548
NbS00000847g0021.1	——	1.19585	1.0898	1.02008	1.02215	0.967506
NbS00000857g0008.1	OVA2	0.987325	1.0215	1.07365	0.992294	1.03669
NbS00000861g0201.1	——	0.827912	0.807395	0.906931	0.863137	0.814172
NbS00000867g0134.1	——	0.906161	0.738361	0.66492	0.645597	0.681237
NbS00000877g0011.1	PUR ALPHA-1	1.20793	0.974386	0.935994	0.812474	0.804432
NbS00000879g0010.1	——	0.958128	1.07783	0.954993	1.16198	1.08287
NbS00000881g0011.1	emb1303	0.936352	0.902726	0.947249	0.603765	0.718226
NbS00000910g0007.1	Essential protein Yae1, N-terminal	1.1204	1.08416	0.714184	0.622943	0.922895
NbS00000952g0006.1	Ribosomal protein S4	1.15006	1.17226	0.996306	0.945772	0.943496
NbS00000986g0012.1	Remorin family protein	1.15701	0.78612	0.922834	0.697459	1.04016
NbS00000987g0004.1	CAB1, AB140, CAB140, LHCB1.3	1.14487	1.14985	1.16517	0.737103	1.26639
NbS00000987g0013.1	Kinase-related protein of unknown function (DUF1296)	0.541468	0.835723	0.927718	1.8498	1.14235
NbS00001000g0012.1	DNAJ heat shock family protein	1.17566	0.873967	0.797325	0.855562	0.926251
NbS00001013g0007.1	——	1.13062	0.939697	0.906452	0.911107	0.980242
NbS00001020g0016.1	CLPR1, NCLPP5, SVR2	0.921037	0.883673	0.76206	0.703755	0.86427
NbS00001023g0003.1	NRP2	1.03016	0.749167	0.782708	0.816436	0.823578
NbS00001031g0006.1	——	1.24468	1.07429	1.01576	1.10618	1.16983
NbS00001049g0005.1	SKU5	1.2949	1.01768	1.03239	1.40074	1.1878
NbS00001064g0011.1	SYP52, ATSYP52	1.16526	1.12392	1.12248	1.44761	1.35511
NbS00001075g0014.1	emb2394	0.894558	0.872887	0.807151	0.73707	0.787651
NbS00001101g0014.1	ureidoglycolate hydrolases	1.16469	1.01331	0.941249	0.90317	0.948997
NbS00001113g0014.1	ADL2, DRP3A	1.00838	1.03366	1.00894	1.0698	1.04038
NbS00001113g0016.1	ALDH6B2	1.05899	0.693081	0.668335	0.54507	0.587703
NbS00001119g0007.1	NmrA-like negative transcriptional regulator family protein	0.943822	1.15482	1.13466	1.13592	0.969775
NbS00001129g0003.1	ENTH/VHS/GAT family protein	0.86214	1.10714	1.31633	1.24983	1.06542
NbS00001147g0001.1	epsin N-terminal homology (ENTH) domain-containing protein / clathrin assembly protein-related	1.22656	1.92605	1.04609	0.998249	1.03991
NbS00001148g0004.1	TUB8	0.806876	0.7654	0.702961	0.701965	0.87453
NbS00001150g0003.1	Calcium-dependent lipid-binding (CaLB domain) family protein	1.09576	0.737483	0.765323	0.920279	1.13033
NbS00001150g0019.1	EMB3009, PEL3, DCR	0.935309	0.966957	1.11331	1.07749	0.885959
NbS00001150g0020.1	HCF106	0.998139	1.09921	0.981701	1.10235	1.06818
NbS00001161g0009.1	TCP-1/cpn60 chaperonin family protein	1.29378	1.22629	1.03567	1.0052	0.997064
NbS00001174g0003.1	ALAAT2	1.15595	0.790533	0.748812	0.859816	0.870299
NbS00001183g0003.1	scpl20	0.898497	1.03184	1.14129	1.17821	1.04186
NbS00001192g0005.1	PRORP1	0.729842	1.05922	1.22181	1.58285	1.23085
NbS00001192g0013.1	ATSRS, SRS	0.766565	0.440393	0.459657	0.424132	0.77309
NbS00001203g0002.1	disease resistance family protein	1.12822	0.989189	1.03669	0.937566	0.94038
NbS00001203g0103.1	——	1.30753	0.944787	0.945977	0.990464	0.956082
NbS00001203g0118.1	——	1.20529	1.08091	1.19026	1.06201	1.07568
NbS00001219g0018.1	haloacid dehalogenase (HAD) superfamily protein	1.4156	0.943922	0.969516	0.908807	1.08435
NbS00001231g0011.1	Nucleic acid-binding, OB-fold-like protein	0.918251	1.00072	0.906192	0.997808	0.984972
NbS00001246g0002.1	——	1.46935	1.01481	1.19101	0.815434	1.14725
NbS00001259g0009.1	Alba DNA/RNA-binding protein	1.43117	1.04791	1.03206	1.07862	1.08868
NbS00001260g0014.1	SYNC1, EMB2755, SYNC1 ARATH	1.02453	1.01757	1.06937	1.0088	0.982572
NbS00001266g0009.1	Thioesterase superfamily protein	1.1546	1.07072	1.00595	1.01472	0.932038
NbS00001268g0003.1	2-oxoglutarate (2OG) and Fe(II)-dependent oxygenase superfamily protein	1.01431	0.973184	0.836533	0.835137	0.818484
NbS00001270g0001.1	Kunitz family trypsin and protease inhibitor protein	1.04097	0.982969	0.890138	0.914129	0.894276
NbS00001284g0002.1	——	0.826098	1.05769	1.20378	0.987473	1.00879
NbS00001289g0018.1	——	0.660541	0.814759	0.840271	1.28047	1.24775
NbS00001309g0023.1	PAB4, PABP4	1.2745	1.03436	0.871847	0.660272	0.898471
NbS00001336g0016.1	HGO	0.932268	0.992085	0.996732	0.985567	0.954142
NbS00001355g0008.1	SGNH hydrolase-type esterase superfamily protein	1.40743	1.11625	1.22892	0.7291	0.87018
NbS00001361g0009.1	PGLP1	0.918678	1.10297	0.908104	1.13103	1.26983
NbS00001369g0001.1	KASI, KAS1	0.887045	1.12997	0.861276	0.984951	0.955249
NbS00001370g0017.1	transcription regulators;zinc ion binding	1.0611	1.2309	1.19839	1.26673	1.04055
NbS00001373g0014.1	IBR3	0.923664	0.933616	0.959097	0.92035	0.903674
NbS00001395g0020.1	SPFH/Band 7/PHB domain-containing membrane-associated protein family	0.981149	0.793411	0.873626	0.802376	0.862395
NbS00001405g0007.1	HCF109, ATPRFB	1.00282	1.02134	0.975539	0.940409	0.988963
NbS00001405g0008.1	Class II aminoacyl-tRNA and biotin synthetases superfamily protein	1.13192	1.01226	0.902523	0.933978	0.913423
NbS00001412g0012.1	ADSS	0.854717	0.898252	0.811334	0.974223	0.926021
NbS00001414g0002.1	RH8, ATRH8	0.944285	1.02295	0.948677	1.01164	0.961637
NbS00001471g0010.1	FLK	0.866474	1.03692	0.893234	0.899708	0.875106
NbS00001483g0202.1	——	0.995507	0.903388	0.796212	0.811333	0.891032
NbS00001508g0125.1	——	0.955455	1.01904	0.810404	0.709942	0.883672
NbS00001525g0121.1	——	1.20049	1.15509	1.02924	0.801944	0.986303
NbS00001538g0002.1	RNA-binding (RRM/RBD/RNP motifs) family protein	1.04864	1.1012	1.05588	1.05681	1.08527
NbS00001548g0007.1	Histone superfamily protein	1.00047	0.911327	0.895788	0.98802	1.00058
NbS00001554g0007.1	2-oxoglutarate (2OG) and Fe(II)-dependent oxygenase superfamily protein	1.09383	0.894871	1.19523	0.881011	1.36884
NbS00001587g0026.1	AtRFC1, RFC1	0.842757	0.672956	0.698409	0.612327	0.809406
NbS00001598g0007.1	ATERS, OVA3, ERS	1.15885	1.16694	1.1074	1.20181	1.11018
NbS00001602g0102.1	——	0.956383	0.926503	0.845215	0.772539	0.864518
NbS00001625g0005.1	ubiquinol-cytochrome C reductase UQCRX/QCR9-like family protein	0.830456	1.05879	1.14927	1.50066	1.19103
NbS00001627g0011.1	ALDH10A9	0.965272	0.916688	0.965821	0.956308	0.930634
NbS00001637g0003.1	——	0.844216	0.901559	0.927325	1.05222	0.915081
NbS00001639g0018.1	S15/NS1, RNA-binding protein	0.918468	1.54724	1.7701	1.31838	1.03934
NbS00001640g0019.1	THO5, AtTHO5	1.07208	1.00164	1.05615	1.04472	1.01572
NbS00001658g0013.1	S-adenosyl-L-methionine-dependent methyltransferases superfamily protein	0.828067	0.747097	0.714035	0.764509	0.767058
NbS00001663g0001.1	UDP-Glycosyltransferase superfamily protein	1.39656	0.785796	0.671714	0.535917	0.920102
NbS00001683g0005.1	RNA-binding (RRM/RBD/RNP motifs) family protein	0.96515	0.98317	0.969138	0.995251	1.00493
NbS00001711g0013.1	Hyaluronan / mRNA binding family	0.893354	0.870972	0.967113	0.737263	0.943678
NbS00001734g0010.1	FAD/NAD(P)-binding oxidoreductase	1.31649	1.12758	1.14981	0.934749	0.833495
NbS00001741g0011.1	KCA2, KAC2	0.936441	0.926146	1.07314	1.05298	0.996008
NbS00001761g0007.1	GLX1	0.990134	0.911966	0.887621	0.837726	0.923565
NbS00001800g0014.1	FUM2	0.77617	0.95463	0.993068	1.36847	1.04076
NbS00001852g0003.1	Ribosomal protein L39 family protein	0.954634	1.14	1.23608	1.1258	1.10518
NbS00001852g0015.1	Proteasome component (PCI) domain protein	1.31754	0.852531	0.76583	0.835862	0.850859
NbS00001870g0001.1	——	0.845455	1.01404	0.938314	0.987866	0.972829
NbS00001873g0022.1	Ribosomal protein L22p/L17e family protein	1.09239	0.8482	0.809444	0.894738	0.984926
NbS00001873g0028.1	L-Aspartase-like family protein	1.05707	1.09418	1.09281	1.26082	1.19113
NbS00001874g0019.1	NagB/RpiA/CoA transferase-like superfamily protein	1.62101	0.933384	1.05529	0.990416	1.04239
NbS00001875g0020.1	NRPB1, RPB1, RNA_POL_II_LSRNA_POL_II_LS, RNA_POL_II_LS	1.11227	1.11122	1.09462	1.14887	1.05344
NbS00001892g0056.1	ATP1	1.05902	1.01881	0.974682	1.177	1.04181
NbS00001892g0060.1	MSD1, MEE33, ATMSD1	0.991762	0.946431	0.962737	1.02331	1.10048
NbS00001896g0032.1	PBA1	1.08165	0.966324	1.31476	0.800381	1.08863
NbS00001903g0017.1	ATFIP37, FIP37	1.03035	0.968174	0.894775	0.942933	0.974394
NbS00001929g0020.1	CDPK6, CPK3	1.18055	0.87022	0.82272	0.744694	0.828095
NbS00001933g0003.1	MDH	1.06093	0.994614	0.930388	0.91562	0.841631
NbS00001941g0118.1	——	2.17939	0.957829	0.87665	0.628084	0.95361
NbS00001966g0007.1	NAD(P)-binding Rossmann-fold superfamily protein	0.954402	1.01545	0.911528	0.953305	0.836318
NbS00001970g0004.1	Ribosomal protein S4 (RPS4A) family protein	0.863528	1.04061	1.09435	1.04693	0.98153
NbS00001988g0005.1	P-loop containing nucleoside triphosphate hydrolases superfamily protein	0.972648	1.01167	1.00229	1.01031	1.11161
NbS00001989g0015.1	UVR8	0.852021	0.937109	0.936002	1.06718	0.949857
NbS00001997g0006.1	——	1.20429	1.4432	0.886186	0.809207	1.03507
NbS00002009g0115.1	——	1.29615	0.792392	0.729175	0.783685	0.684677
NbS00002039g0009.1	RPN10, MCB1, ATMCB1, MBP1	1.02281	1.12249	1.04029	1.13651	1.00462
NbS00002039g0011.1	Glycosyl hydrolase family 38 protein	1.39865	1.17416	1.19998	1.04137	1.04559
NbS00002048g0002.1	Late embryogenesis abundant (LEA) hydroxyproline-rich glycoprotein family	0.933377	0.947672	0.814904	0.98914	0.933112
NbS00002060g0015.1	GAUT8, QUA1	1.25515	0.773194	0.735674	0.65053	0.666201
NbS00002060g0018.1	Nuclear transport factor 2 (NTF2) family protein with RNA binding (RRM-RBD-RNP motifs) domain	1.16215	1.06507	1.03286	1.23154	1.11945
NbS00002071g0004.1	EDA30	1.0138	0.93997	1.02685	1.18866	1.12266
NbS00002073g0003.1	GroES-like zinc-binding alcohol dehydrogenase family protein	0.93128	1.04619	0.689541	0.542566	0.656398
NbS00002089g0007.1	Oxidoreductase, zinc-binding dehydrogenase family protein	0.864659	1.00826	1.05203	1.27057	0.97949
NbS00002096g0011.1	Peroxidase superfamily protein	1.06756	1.06489	1.1089	1.10457	0.972849
NbS00002113g0001.1	ADL4, ADLP2, EDR3, DRP1E, ADL1E, DL1E	0.796714	0.85014	0.780988	2.06525	0.762666
NbS00002117g0010.1	ATP-dependent caseinolytic (Clp) protease/crotonase family protein	1.04203	1.03345	0.909327	1.01822	0.986871
NbS00002127g0004.1	CwfJ-like family protein / zinc finger (CCCH-type) family protein	0.851263	0.980353	0.963576	1.10213	1.04264
NbS00002147g0105.1	——	0.982948	1.09179	1.03244	1.0489	1.16118
NbS00002171g0114.1	——	1.1443	1.0254	1.05298	0.900341	1.01849
NbS00002172g0012.1	UPL1	0.974865	1.04843	1.06863	1.09463	1.05029
NbS00002172g0014.1	UPL2	0.924393	1.03454	0.868873	0.965275	0.856368
NbS00002178g0005.1	O-Glycosyl hydrolases family 17 protein	1.01424	0.841074	0.880908	0.841345	0.744808
NbS00002186g0001.1	DNA glycosylase superfamily protein	1.02179	0.894237	0.846903	0.736664	0.831593
NbS00002188g0021.1	SOBER1	1.06238	1.22273	1.06547	1.1249	1.01474
NbS00002190g0213.1	——	1.06457	0.976125	0.868392	0.82596	0.855438
NbS00002201g0002.1	vacuolar ATP synthase subunit H family protein	1.04024	1.02662	0.978083	1.03194	1.25524
NbS00002208g0017.1	NAP1;2	1.20143	0.698976	0.660073	0.679066	0.742337
NbS00002217g0003.1	HYR1	1.3202	1.01166	1.03362	1.02414	1.0762
NbS00002217g0004.1	UDP-Glycosyltransferase superfamily protein	0.823667	0.765355	0.855523	1.02815	0.897949
NbS00002264g0003.1	——	0.805479	0.989258	1.02403	1.0034	0.859435
NbS00002281g0010.1	HEXO1, ATHEX2	1.138	0.889025	0.849228	0.722717	0.814231
NbS00002296g0006.1	HY1, ATHO1, HO1, TED4, GUN2, HY6	0.842112	0.97706	0.981199	1.10871	1.00453
NbS00002298g0007.1	TIN1	1.2118	0.890147	1.06858	0.813959	1.03785
NbS00002298g0008.1	PMDH1	0.664139	0.711644	0.659089	0.51621	0.67372
NbS00002305g0004.1	Hop3	0.911775	0.963788	1.09143	0.994083	0.908565
NbS00002305g0102.1	——	1.0927	0.898765	1.07124	1.06684	0.961189
NbS00002314g0005.1	Rubredoxin-like superfamily protein	1.10783	1.19102	1.08106	1.105	1.13083
NbS00002350g0011.1	VAT1	0.944151	1.40426	1.10605	1.00311	1.03505
NbS00002352g0003.1	——	1.15576	0.996826	0.912125	0.986402	1.14139
NbS00002358g0009.1	APX1, MEE6, CS1, ATAPX1, ATAPX01	1.10714	1.04739	1.09229	0.986338	0.874321
NbS00002366g0001.1	GGPS1	0.951514	1.05134	1.13102	1.25964	1.0684
NbS00002367g0012.1	MTO1, CGS, ATCYS1, CGS1	1.57591	0.848253	0.7693	0.98566	1.16761
NbS00002379g0001.1	zinc finger (C2H2 type) family protein	0.935319	0.679174	0.916891	1.00423	1.19505
NbS00002401g0015.1	——	1.18974	0.901652	0.958159	0.873013	0.981783
NbS00002403g0211.1	——	1.18341	0.847082	0.530999	0.573893	0.586997
NbS00002408g0006.1	Ribosomal protein L13 family protein	0.779835	1.15271	1.11934	1.3155	1.20386
NbS00002409g0109.1	——	1.35004	0.988279	1.18005	1.02137	1.23396
NbS00002421g0007.1	ATMIPS3, MIPS3	0.829076	0.961319	1.02742	1.21167	0.948837
NbS00002437g0006.1	——	0.656938	1.19344	1.74113	1.62187	0.641241
NbS00002443g0216.1	——	1.18691	0.974443	1.12986	0.998342	1.04579
NbS00002447g0006.1	GR-RBP3	1.16503	0.891144	0.979551	0.808411	0.937558
NbS00002455g0005.1	ATPI4K ALPHA	1.13087	1.1286	1.00911	0.97319	0.933582
NbS00002458g0031.1	ATERDJ2A	1.22916	1.17857	1.18358	1.15876	1.15196
NbS00002470g0002.1	FLA17	1.02128	0.648512	0.638874	0.778283	0.747543
NbS00002470g0009.1	TPX2 (targeting protein for Xklp2) protein family	1.19644	1.00261	1.05584	1.04591	1.00457
NbS00002485g0006.1	NAD(P)-binding Rossmann-fold superfamily protein	0.871327	0.636398	0.730747	0.821955	0.692747
NbS00002498g0003.1	N-terminal nucleophile aminohydrolases (Ntn hydrolases) superfamily protein	0.940541	1.00879	0.969953	0.982554	0.879402
NbS00002522g0001.1	GRF2, 14-3-3OMEGA, GF14 OMEGA	0.898609	1.05037	0.952037	1.00082	1.01473
NbS00002526g0005.1	——	1.10949	0.975948	0.929277	1.04755	1.01123
NbS00002537g0002.1	Ribosomal protein S24e family protein	1.03343	1.09258	1.00019	0.999653	1.1711
NbS00002548g0012.1	TRS120, AtTRS120	1.37342	0.888408	1.08428	0.860296	1.18834
NbS00002564g0001.1	Galactosyl transferase GMA12/MNN10 family protein	0.938092	1.00916	1.00825	1.30283	1.09754
NbS00002583g0203.1	——	0.75743	0.526451	0.525049	0.495303	0.660732
NbS00002587g0006.1	alpha/beta-Hydrolases superfamily protein	1.20828	0.883331	1.06048	0.785768	0.860274
NbS00002592g0008.1	RGP1, ATRGP1	0.879632	1.09391	1.0805	1.05127	1.10359
NbS00002594g0013.1	ST1, ATMST1, MST1, ATRDH1, STR1	1.11784	1.13013	0.961571	1.05918	1.03292
NbS00002609g0008.1	PAB8	0.970901	0.736335	0.692214	0.742159	0.728936
NbS00002612g0002.1	Ribosomal protein L4/L1 family	1.36066	1.05928	0.941879	0.827651	0.954283
NbS00002621g0212.1	——	1.1562	1.17365	1.06315	0.972822	1.02841
NbS00002651g0004.1	EIF-5A, ELF5A-1, ATELF5A-1, EIF5A	1.07862	0.807314	0.814618	0.995593	0.950053
NbS00002662g0008.1	myosin heavy chain-related	1.04699	1.17472	1.25342	1.23798	1.22331
NbS00002670g0022.1	EMB2761	1.01938	0.960232	1.00005	0.936386	0.905668
NbS00002677g0011.1	TOC75-III, MAR1	0.979361	0.962777	0.967199	0.94392	1.00366
NbS00002703g0009.1	RPT2a	0.87336	1.00746	1.01476	1.05941	0.981698
NbS00002709g0010.1	Class I glutamine amidotransferase-like superfamily protein	1.01471	0.94629	1.15971	1.06431	1.12797
NbS00002744g0010.1	ACT7	0.902301	1.06653	1.08441	1.20665	1.04223
NbS00002770g0001.1	FLA8, AGP8	0.96021	1.03155	1.03225	1.04817	1.02736
NbS00002774g0003.1	MBD10	1.13029	1.08484	0.979875	0.978628	1.00622
NbS00002795g0202.1	——	1.21931	1.05939	0.960147	0.885698	0.971715
NbS00002801g0004.1	HSP20-like chaperones superfamily protein	1.04975	0.839749	0.814448	0.891849	0.900373
NbS00002812g0002.1	AKR2B	0.975464	1.01531	0.875355	0.79299	0.903406
NbS00002815g0001.1	ATCLH2, CLH2	1.03029	1.15006	1.08455	0.960443	0.959715
NbS00002815g0010.1	AT-E1 ALPHA, E1 ALPHA	1.14222	1.32158	1.09921	1.16505	1.06863
NbS00002821g0114.1	——	0.990336	0.913813	1.03106	1.13265	1.02658
NbS00002834g0002.1	Eukaryotic aspartyl protease family protein	0.810753	0.912333	0.838511	0.950875	0.814538
NbS00002844g0211.1	——	1.18027	1.29338	0.999846	1.09967	1.04571
NbS00002849g0003.1	protein tyrosine phosphatases;protein tyrosine phosphatases	0.920525	1.14772	1.14391	1.13552	1.04863
NbS00002856g0006.1	Lactoylglutathione lyase / glyoxalase I family protein	1.01978	1.09588	1.17481	1.08641	0.988923
NbS00002874g0013.1	GRV2, KAM2	0.96843	0.881021	1.00172	0.789392	1.11123
NbS00002888g0001.1	actin-11	0.847342	0.835383	0.755641	0.843673	0.788245
NbS00002889g0011.1	——	0.693003	0.873252	0.703171	0.734986	0.772292
NbS00002899g0003.1	S-adenosyl-L-methionine-dependent methyltransferases superfamily protein	0.905378	0.793287	0.773086	0.719761	0.767678
NbS00002903g0004.1	——	1.13613	1.23818	1.20916	1.2531	1.10563
NbS00002907g0007.1	IAR3, JR3	1.93468	0.955725	0.793767	0.551381	1.35797
NbS00002915g0010.1	phosphoinositide binding	0.924552	0.972592	0.901678	0.88265	0.899857
NbS00002929g0001.1	ECHID, DHNS	1.12641	1.02958	1.0531	1.06149	0.984906
NbS00002940g0010.1	H/ACA ribonucleoprotein complex	1.07632	0.896765	0.883652	1.01838	1.03196
NbS00002945g0006.1	PPI1	1.40593	0.87487	0.907277	0.94548	1.07309
NbS00002963g0012.1	ATMP2, ATMAPR3, MSBP2, MAPR3	1.07283	0.967282	0.98597	1.05368	0.939697
NbS00002971g0007.1	Disease resistance protein (CC-NBS-LRR class) family	1.26032	0.794825	0.846711	0.543733	0.729029
NbS00002973g0003.1	Mitochondrial substrate carrier family protein	0.996278	0.910682	0.837857	0.881617	0.972323
NbS00002982g0008.1	cICDH	1.01896	1.10897	1.10107	1.02623	1.09221
NbS00002991g0006.1	ATMKK2, MKK2, MK1	0.82543	0.962014	1.21261	1.46445	1.00135
NbS00002992g0004.1	Ribosomal protein S7e family protein	0.992374	0.983315	0.990721	1.15709	1.21169
NbS00003019g0005.1	ENODL8, AtENODL8	1.2072	0.812727	0.845723	0.813855	0.91976
NbS00003026g0005.1	RALFL33	1.14329	1.04882	1.02205	0.941587	0.918437
NbS00003038g0013.1	histone-lysine N-methyltransferases	0.86815	1.2304	1.29869	1.16563	1.16567
NbS00003122g0001.1	Hsp89.1, AtHsp90.6, AtHsp90-6	1.01365	0.699831	0.637397	0.549381	0.641397
NbS00003134g0212.1	——	0.944661	0.876154	0.950205	0.966814	0.859577
NbS00003142g0007.1	ATMIPS3, MIPS3	0.959827	0.902928	0.929863	0.953276	0.894708
NbS00003170g0012.1	uricase / urate oxidase / nodulin 35, putative	0.794987	1.07824	1.25892	1.20247	0.783156
NbS00003175g0006.1	PPL2	0.764254	0.982782	1.06279	1.26564	1.06453
NbS00003176g0020.1	ATSS4, SSIV, SS4	0.86157	0.913928	1.05648	1.06395	0.963558
NbS00003179g0007.1	Granulin repeat cysteine protease family protein	0.931933	0.965376	0.969284	1.00124	1.11063
NbS00003190g0004.1	ACS12	0.798806	0.863999	0.918994	1.06482	1.12728
NbS00003194g0003.1	——	0.860897	0.783787	0.681819	0.655898	0.729277
NbS00003239g0017.1	TRN1, ATTRN1	1.04723	0.964575	0.898684	0.834826	0.945598
NbS00003256g0014.1	ATUBA2, UBA 2	1.11745	1.08199	1.08893	1.18497	1.02963
NbS00003284g0006.1	ATMPK6, MPK6, MAPK6, ATMAPK6	0.93711	0.979061	0.938927	1.09173	0.978965
NbS00003290g0007.1	APL3	0.929682	1.00055	1.03705	1.12544	1.00956
NbS00003291g0003.1	Alba DNA/RNA-binding protein	0.882378	0.757007	0.751576	1.06636	0.778063
NbS00003304g0119.1	——	1.01625	0.791442	0.855142	1.02674	0.728004
NbS00003318g0014.1	EMB2196, HPA1, HISN6A, ATHPA1	1.2815	1.16639	1.70586	1.14532	1.08763
NbS00003324g0001.1	Core-2/I-branching beta-1,6-N-acetylglucosaminyltransferase family protein	1.04534	0.808813	0.950761	0.846966	0.913253
NbS00003359g0006.1	——	1.30439	0.720274	0.669192	0.637284	0.721236
NbS00003393g0011.1	SQN, CYP40	0.961213	0.984183	1.17241	1.15557	1.08069
NbS00003396g0016.1	TOM40	1.01197	1.13363	1.11779	1.04687	1.02888
NbS00003396g0109.1	——	0.939556	0.909855	0.935847	0.882499	0.881555
NbS00003411g0019.1	XYL4, ATBXL4	1.45419	0.96372	0.850408	0.779972	0.962168
NbS00003423g0022.1	Cox19-like CHCH family protein	0.849179	0.750953	0.818429	0.778072	0.72647
NbS00003427g0203.1	——	1.52039	0.85154	1.23093	0.816035	1.55587
NbS00003434g0016.1	Ubiquitin-like superfamily protein	1.05613	0.961861	0.921152	1.01302	0.956185
NbS00003448g0020.1	Phosphofructokinase family protein	0.937644	1.06461	1.09326	1.04124	0.982449
NbS00003450g0004.1	ATCAD9, CAD9	1.02049	1.107	1.24087	1.12746	1.18253
NbS00003478g0004.1	ALDH11A3	0.863241	1.09588	1.08333	1.43605	1.13874
NbS00003479g0020.1	ATOMT1, OMT1	1.01806	0.937482	0.814871	0.833887	0.940448
NbS00003479g0024.1	NACA2	0.917818	1.10412	1.09347	1.1675	0.983111
NbS00003481g0011.1	Calcineurin-like metallo-phosphoesterase superfamily protein	1.39578	1.01304	1.01806	0.911592	0.99183
NbS00003496g0001.1	HSP81-1, ATHS83, HSP81.1, HSP83, ATHSP90.1, AtHsp90-1, HSP90.1	1.06918	0.895501	0.886335	0.782449	0.984877
NbS00003506g0011.1	Protein kinase superfamily protein	0.698383	0.74321	0.855963	1.43267	1.01927
NbS00003514g0014.1	ENT3, FUR1, ATENT3	1.01754	1.18336	1.01299	1.0461	1.07865
NbS00003526g0003.1	2-oxoglutarate (2OG) and Fe(II)-dependent oxygenase superfamily protein	1.40233	1.4057	1.07061	1.08839	1.0298
NbS00003539g0011.1	Ribosomal protein L7Ae/L30e/S12e/Gadd45 family protein	0.926167	0.768264	0.737448	0.815422	0.753942
NbS00003549g0005.1	senescence-associated family protein	1.64956	1.11889	1.2438	0.961811	1.12216
NbS00003556g0037.1	RAD23, RAD23B	1.00919	0.985428	1.04321	1.03957	0.964732
NbS00003604g0018.1	——	1.12784	0.860263	0.849358	0.965211	1.00192
NbS00003611g0207.1	——	0.798185	1.0257	1.0636	1.33033	1.02333
NbS00003615g0013.1	MAG1	1.54442	0.840805	0.840043	0.750299	0.804331
NbS00003615g0014.1	Galactose mutarotase-like superfamily protein	0.719297	0.660098	0.803072	1.01145	0.895767
NbS00003616g0017.1	Glycosyl hydrolases family 32 protein	0.831699	1.12301	1.05426	1.16945	1.26547
NbS00003630g0001.1	Octicosapeptide/Phox/Bem1p family protein	0.841315	1.0365	0.95708	1.01044	0.914409
NbS00003630g0103.1	——	0.994743	1.02359	0.949828	0.945928	0.874819
NbS00003659g0116.1	——	1.34304	0.874215	0.871457	0.666007	0.812989
NbS00003659g0117.1	——	0.979026	1.01431	1.20159	1.18089	1.09262
NbS00003676g0003.1	ATEXO70B1, EXO70B1	0.929297	1.1273	1.1097	1.14411	1.01944
NbS00003688g0006.1	Thioredoxin superfamily protein	0.623411	0.577416	0.607823	0.461841	0.622478
NbS00003709g0007.1	Glycosyl hydrolase superfamily protein	0.964885	1.09664	1.0817	1.02231	0.961661
NbS00003709g0115.1	——	0.784543	0.731841	0.777369	1.05116	1.44884
NbS00003740g0007.1	Ribosomal protein L34e superfamily protein	0.969781	1.03441	1.01791	0.863698	0.95377
NbS00003745g0009.1	ENTH/VHS family protein	1.21174	0.96398	1.04187	0.881659	1.11581
NbS00003746g0008.1	LACS1	0.957265	0.961581	1.0369	0.925127	0.857035
NbS00003753g0004.1	coenzyme F420 hydrogenase family / dehydrogenase, beta subunit family	0.738966	0.740238	0.696783	0.768022	0.762433
NbS00003759g0010.1	ATSEB1, COBL7, SEB1	0.932549	0.680562	0.665024	0.68693	0.855372
NbS00003788g0009.1	Aha1 domain-containing protein	1.23661	0.849578	0.816308	1.13783	0.912062
NbS00003793g0006.1	VHA-E3	0.83994	0.793968	0.928284	1.1158	0.851358
NbS00003801g0015.1	EMB2766	1.334	1.18733	1.20582	1.04007	1.21126
NbS00003820g0002.1	Ribosomal protein S5 family protein	1.21561	0.892323	0.925809	0.737171	0.821636
NbS00003820g0008.1	CEF	1.22542	1.34767	1.12363	1.29734	1.27886
NbS00003824g0016.1	ENODL17, AtENODL17	0.814331	0.80591	0.894931	0.868649	0.844961
NbS00003824g0017.1	——	1.67658	1.1275	1.02663	0.960549	1.03067
NbS00003826g0005.1	CAT2	0.916737	0.924454	0.857914	1.03503	0.92244
NbS00003832g0105.1	——	0.973283	0.971616	1.11934	1.07456	1.04727
NbS00003840g0005.1	GRP2, CSDP2, CSP2, ATCSP2	0.906817	1.02592	1.04673	1.118	0.985146
NbS00003851g0014.1	Peroxidase superfamily protein	0.944817	1.13553	1.04192	1.0215	0.965449
NbS00003854g0009.1	ECT2	0.866816	1.12442	1.04112	1.15695	1.16604
NbS00003864g0006.1	HEXO3, ATHEX1	1.18212	1.04348	1.0347	1.22118	1.02225
NbS00003868g0115.1	——	0.992995	1.10157	1.07302	1.22155	1.11341
NbS00003868g0203.1	——	0.7492	0.778396	0.636493	0.636512	0.709301
NbS00003884g0012.1	Ankyrin repeat family protein	1.41471	0.883661	0.881717	0.858156	0.93681
NbS00003889g0004.1	unknown protein; LOCATED IN: endoplasmic reticulum; EXPRESSED IN: 24 plant structures; EXPRESSED DURING: 13 growth stages; BEST Arabidopsis thaliana protein match is: unknown protein (TAIR:AT1G19370.1); Has 51 Blast hits to 49 proteins in 18 species: Archae - 0; Bacteria - 0; Metazoa - 0; Fungi - 0; Plants - 46; Viruses - 0; Other Eukaryotes - 5 (source: NCBI BLink).	0.983582	1.14129	1.13164	1.09785	1.06496
NbS00003906g0003.1	SEC3A	1.03989	0.955347	0.766205	0.802562	0.714587
NbS00003909g0012.1	Reticulon family protein	0.835429	0.913279	0.888992	0.887878	0.840832
NbS00003933g0015.1	cytochrome P450, family 98, subfamily A, polypeptide 3	1.5447	0.935459	0.951334	1.09272	1.04562
NbS00003947g0013.1	Phosphoglycerate mutase family protein	0.698549	0.539743	0.502711	0.426664	0.565155
NbS00003953g0001.1	ROC3	1.18598	0.904244	0.978809	0.81317	0.811201
NbS00003966g0007.1	Ribosomal L29 family protein	0.916882	1.17647	1.13199	1.17617	1.09373
NbS00003972g0002.1	Leucine-rich repeat (LRR) family protein	1.02629	1.51827	1.0742	1.06101	1.25441
NbS00003978g0044.1	LINC1	1.00245	0.980762	0.796739	0.740013	0.830051
NbS00003980g0003.1	XK-2, XK2	1.15554	1.02012	0.912256	0.948048	1.0249
NbS00003996g0016.1	KTF1, SPT5L	0.879655	0.8873	0.817108	0.961594	0.98494
NbS00004003g0001.1	Bifunctional inhibitor/lipid-transfer protein/seed storage 2S albumin superfamily protein	1.05751	1.19541	1.26241	1.26219	1.15271
NbS00004009g0001.1	KH domain-containing protein	1.30723	1.02488	0.981827	0.590632	0.644458
NbS00004029g0013.1	emb1796	1.32566	1.0528	0.912293	0.993107	1.01772
NbS00004044g0002.1	Ribosomal protein S3Ae	1.17879	1.00373	1.07329	1.06589	0.986452
NbS00004045g0101.1	——	0.774377	0.766515	0.659642	0.690898	0.692253
NbS00004045g0216.1	——	1.05137	1.0289	0.979318	1.05866	1.06191
NbS00004050g0113.1	——	0.934849	0.597004	0.78355	0.690074	0.820111
NbS00004052g0011.1	Cupredoxin superfamily protein	1.01867	1.12931	1.11679	1.03268	1.13082
NbS00004052g0013.1	——	0.701796	0.548476	0.553129	0.51425	0.547004
NbS00004079g0002.1	RNA-binding (RRM/RBD/RNP motifs) family protein	0.874089	1.29323	1.069	1.43313	0.909505
NbS00004083g0014.1	RAD23-3, RAD23C	1.05571	1.03451	0.966635	0.923136	0.998152
NbS00004101g0013.1	GIF3	0.971166	0.928988	0.884257	0.872994	1.00978
NbS00004101g0014.1	——	1.12122	1.11537	0.962667	1.24209	1.12819
NbS00004103g0013.1	NADK2, ATNADK2	0.971637	1.14271	1.06211	1.17616	1.11656
NbS00004103g0203.1	——	0.759463	0.951321	0.9275	1.15252	1.03246
NbS00004122g0006.1	KAK, UPL3	0.886405	1.05284	1.1409	1.25749	1.10503
NbS00004130g0022.1	Calcineurin-like metallo-phosphoesterase superfamily protein	0.946863	0.915146	0.928835	0.897259	0.88084
NbS00004148g0009.1	RNA-binding (RRM/RBD/RNP motifs) family protein	1.33005	1.37306	1.10597	0.741107	1.03365
NbS00004153g0004.1	SPS1	1.50386	1.26359	0.794688	0.638345	0.763343
NbS00004169g0003.1	Sec14p-like phosphatidylinositol transfer family protein	0.925793	1.07049	1.08287	1.08436	1.00164
NbS00004213g0008.1	alpha/beta-Hydrolases superfamily protein	1.05981	1.18812	1.07172	1.19459	1.1304
NbS00004213g0109.1		1.19885	1.02148	0.986581	0.973157	1.14154
NbS00004219g0021.1	FBA2	1.20771	0.96684	1.3946	0.784804	0.772972
NbS00004226g0004.1	——	0.812804	0.872838	0.839188	0.898699	0.880051
NbS00004238g0018.1	U2A'	1.20891	0.879843	0.802567	0.775976	1.02489
NbS00004241g0005.1	cell division cycle protein 48-related / CDC48-related	1.19324	1.00237	1.02719	0.988861	1.08281
NbS00004242g0111.1	——	1.09041	0.969599	0.793112	0.781111	0.795349
NbS00004264g0022.1	Tudor1, AtTudor1, TSN1	0.940642	0.953364	0.907493	0.89571	0.876629
NbS00004272g0010.1	Cysteine proteinases superfamily protein	1.07234	1.04737	0.955025	1.15803	1.0588
NbS00004283g0007.1	ATUBA2, UBA 2	1.43419	0.969104	0.873622	0.779636	0.939259
NbS00004297g0014.1	Adaptor protein complex AP-1, gamma subunit	0.904316	1.12487	1.04456	1.18155	1.03462
NbS00004300g0004.1	NTRA, ATNTRA, NTR2	0.893085	0.941371	0.933984	1.00998	0.872613
NbS00004301g0004.1	EIF-5A, ELF5A-1, ATELF5A-1, EIF5A	0.938993	0.980195	1.03569	1.07149	1.00175
NbS00004321g0109.1	——	1.067	0.977821	1.19614	1.12301	1.07504
NbS00004325g0006.1	——	0.788363	0.818423	0.821883	0.948118	0.913405
NbS00004325g0012.1	ubiquitin-associated (UBA)/TS-N domain-containing protein	1.03759	1.18733	1.12198	1.08823	1.06562
NbS00004328g0008.1	——	1.01251	0.933637	0.978181	0.911728	0.971724
NbS00004333g0013.1	cobalt ion binding	1.05189	1.04909	1.09733	1.11909	1.09752
NbS00004346g0001.1	Peptidase S24/S26A/S26B/S26C family protein	0.878084	0.91972	0.91553	0.891004	1.04119
NbS00004361g0008.1	ADG1, APS1	1.05309	0.653951	0.674015	0.828037	0.682395
NbS00004361g0010.1	AT-RAB2, ATRABB1C, ATRAB2A, RAB2A, RABB1C, ATRAB-B1B, RAB-B1B	0.831578	0.911752	0.985601	1.32719	1.09628
NbS00004370g0039.1	Glutathione S-transferase, C-terminal-like;Translation elongation factor EF1B/ribosomal protein S6	0.88352	0.842873	0.902292	1.08979	0.943512
NbS00004372g0004.1	GRP23	1.29325	0.907016	1.07466	0.656382	0.875257
NbS00004374g0004.1	Leucine-rich receptor-like protein kinase family protein	1.02308	1.1927	0.954386	1.05679	0.875205
NbS00004377g0003.1	NAD(P)-binding Rossmann-fold superfamily protein	1.84952	1.06512	0.990064	0.843095	0.756691
NbS00004391g0030.1	LEM3 (ligand-effect modulator 3) family protein / CDC50 family protein	1.00357	1.15172	1.18804	0.947033	0.939087
NbS00004401g0017.1	translocon-associated protein beta (TRAPB) family protein	1.23216	1.01211	0.897707	0.873675	0.941614
NbS00004415g0023.1	ATARLA1C, ARLA1C	1.07039	0.829138	0.820191	0.890148	0.839127
NbS00004422g0017.1	Protein kinase superfamily protein	0.90449	1.31241	0.97001	1.16716	1.06745
NbS00004432g0009.1	Transport protein particle (TRAPP) component	1.09972	1.13356	1.25688	1.15831	1.11749
NbS00004432g0010.1	——	1.06778	1.01953	0.988283	1.11207	1.07069
NbS00004437g0004.1	Regulator of Vps4 activity in the MVB pathway protein	1.34338	0.887919	1.03815	0.846604	0.949759
NbS00004447g0302.1	——	0.88724	0.852405	0.969748	0.904776	0.933682
NbS00004459g0001.1	PMDH1	0.825646	1.03707	1.08697	1.05084	0.991511
NbS00004472g0016.1	CAM7	1.01133	1.06849	1.0383	1.05032	0.939153
NbS00004479g0012.1	Inositol monophosphatase family protein	1.26839	1.12182	0.993802	0.860161	0.906958
NbS00004503g0001.1	U-box domain-containing protein	0.880893	0.943946	0.897386	0.927844	0.939862
NbS00004507g0010.1	ATRBP45B, RBP45B	0.716858	0.72089	0.685532	0.641775	0.793282
NbS00004524g0008.1	Eukaryotic aspartyl protease family protein	1.15622	0.961887	0.85394	0.825861	0.969566
NbS00004528g0005.1	Regulator of Vps4 activity in the MVB pathway protein	0.977456	0.929772	0.930387	0.967945	0.952039
NbS00004529g0005.1	Phototropic-responsive NPH3 family protein	1.03291	1.10576	1.18526	1.10372	1.04752
NbS00004530g0005.1	glycyl-tRNA synthetase / glycine--tRNA ligase	1.79477	0.862631	0.83552	0.755461	0.83381
NbS00004539g0007.1	AtHip1, HIP1, TPR11	0.876596	1.01258	1.1064	1.19045	1.05845
NbS00004541g0005.1	——	1.22076	1.08135	1.02085	1.04379	1.01424
NbS00004565g0111.1	——	0.98884	0.968251	1.01314	0.943651	0.89856
NbS00004592g0013.1	Regulator of Vps4 activity in the MVB pathway protein	0.98658	0.841499	0.827864	0.969309	0.875236
NbS00004593g0003.1	ATABC1, LAF6, ATNAP1, ABC1	1.0835	0.997013	0.944766	0.923511	0.891323
NbS00004601g0011.1	Protein kinase superfamily protein with octicosapeptide/Phox/Bem1p domain	1.17023	0.969921	1.00279	1.27191	1.15951
NbS00004609g0115.1	——	1.05004	0.966814	1.1145	1.10464	1.01859
NbS00004613g0015.1	Transport protein particle (TRAPP) component	0.959146	1.00324	0.966118	1.02743	0.945786
NbS00004629g0006.1	RNA-binding (RRM/RBD/RNP motifs) family protein	0.8587	0.985603	1.15893	1.2126	0.949022
NbS00004640g0017.1	Pyruvate kinase family protein	1.02512	0.815035	0.755816	0.757637	0.870122
NbS00004640g0018.1	——	0.92714	1.01826	0.885949	1.09899	0.971505
NbS00004649g0108.1	——	0.945891	1.1545	1.62307	1.3363	1.28126
NbS00004649g0118.1	——	1.13157	1.00212	1.02039	1.12988	1.11861
NbS00004674g0006.1	Neutral/alkaline non-lysosomal ceramidase	0.592303	0.682912	0.678228	0.646887	0.642268
NbS00004679g0009.1	CNX1, ATCNX1	0.829611	1.16878	1.0741	1.05541	1.03623
NbS00004692g0001.1	——	0.817689	0.847197	0.884795	1.19239	0.873447
NbS00004697g0001.1	EXL2	0.809724	0.870499	0.848061	0.74466	0.906582
NbS00004697g0005.1	EXL2	0.951069	0.990662	1.00422	1.02738	1.0483
NbS00004699g0014.1	ATB2	1.06644	1.06669	1.081	1.13733	1.10891
NbS00004703g0008.1	Hyaluronan / mRNA binding family	0.8104	1.07423	0.979664	0.973073	1.00675
NbS00004712g0006.1	BAM1, BMY7, TR-BAMY	1.01193	1.10003	1.09381	1.01263	0.962132
NbS00004735g0014.1	PSP	1.06649	0.950779	0.97758	0.888779	0.896608
NbS00004753g0015.1	PAB2, PABP2, ATPAB2	1.13168	1.01825	0.922871	0.826991	0.944081
NbS00004753g0017.1	LEJ1, CDCP1	1.1108	0.939673	1.00179	0.956523	0.990454
NbS00004754g0013.1	zinc ion binding	1.03346	1.09513	1.10288	1.06249	1.05996
NbS00004782g0021.1	ATP citrate lyase (ACL) family protein	1.03716	1.09497	1.05885	0.916172	0.949715
NbS00004793g0021.1	Kinase-related protein of unknown function (DUF1296)	0.970869	1.23461	1.28514	1.22503	0.991143
NbS00004799g0015.1	IWS1, ATIWS1	0.663222	0.431765	0.692843	0.517298	0.655952
NbS00004804g0006.1	SWAP (Suppressor-of-White-APricot)/surp domain-containing protein / ubiquitin family protein	0.748063	0.688913	0.917836	0.796435	1.06128
NbS00004813g0102.1	——	0.974578	0.879312	0.864233	0.801314	0.838353
NbS00004829g0017.1	ATGRP2B, ATCSP4, GRP2B	1.08628	0.759953	0.811989	0.787936	0.970971
NbS00004850g0016.1	PAD1	1.22903	0.850179	0.740373	0.865042	0.913115
NbS00004850g0017.1	ERD7	1.16863	1.04401	1.04742	0.991978	1.03617
NbS00004854g0005.1	Prolyl oligopeptidase family protein	0.839439	0.927768	0.901034	1.03327	1.0022
NbS00004894g0018.1	O-Glycosyl hydrolases family 17 protein	0.943005	1.04821	1.03735	1.11962	1.09179
NbS00004897g0007.1	ARM repeat superfamily protein	0.873412	1.15578	1.19529	1.18908	1.06567
NbS00004915g0008.1	PA-domain containing subtilase family protein	0.866197	1.51056	1.50008	1.17919	0.954708
NbS00004921g0001.1	——	1.03759	1.04569	0.970999	1.06261	1.0765
NbS00004932g0001.1	NAP1;2	1.0081	1.23183	0.980132	0.995197	1.02376
NbS00004941g0310.1	——	1.41257	1.10534	1.0082	0.970377	1.12333
NbS00004947g0002.1	EMB1467, CI76	1.08952	1.07407	1.00418	0.963327	0.924115
NbS00004957g0121.1	——	0.924605	0.964455	0.962957	0.893497	0.796966
NbS00004960g0005.1	RNA-binding KH domain-containing protein	0.85384	0.98759	0.974917	0.952998	0.994157
NbS00004962g0001.1	Endomembrane protein 70 protein family	1.03638	0.990517	0.92024	0.907508	0.985689
NbS00004986g0001.1	Stress responsive alpha-beta barrel domain protein	1.08223	0.89379	0.90592	1.22691	1.1542
NbS00004990g0004.1	ATNUDX26, NUDX26	1.12186	1.0901	1.09809	1.19936	1.06534
NbS00004996g0006.1	DNAJ heat shock N-terminal domain-containing protein	0.925508	0.973809	1.19353	1.31971	1.12013
NbS00004997g0105.1	——	0.944283	1.07807	0.992466	0.983905	1.01747
NbS00004999g0003.1	WLIM1	0.767921	0.943515	0.90405	0.923816	0.896767
NbS00005006g0010.1	Calcineurin-like metallo-phosphoesterase superfamily protein	1.42047	1.16273	1.20571	1.07024	1.1842
NbS00005013g0004.1	EIF3K, TIF3K1, ATTIF3K1	0.75347	0.616973	0.575161	0.51693	0.593298
NbS00005026g0107.1	——	0.9201	0.780521	0.748164	0.771349	0.835861
NbS00005033g0013.1	AIM1	0.872623	0.968677	1.085	1.05606	1.02476
NbS00005050g0011.1	Clathrin adaptor complexes medium subunit family protein	1.03149	0.956103	1.0607	0.990154	1.06808
NbS00005070g0002.1	CP12-2, CP12	0.980883	1.15938	0.926396	1.18991	1.0511
NbS00005070g0015.1	Cytochrome c oxidase subunit Vc family protein	2.05668	0.633143	0.834213	0.444405	1.11905
NbS00005077g0001.1	ATPRX Q	1.05317	1.23237	1.31522	1.37083	1.18873
NbS00005083g0009.1	PEP	0.900534	0.97784	1.15001	0.959527	1.08701
NbS00005087g0108.1	——	0.922744	1.14354	1.01223	1.01814	1.01495
NbS00005109g0003.1	GLP10	0.82016	1.11857	0.989344	0.99021	0.897829
NbS00005114g0007.1	Reticulon family protein	0.953033	1.23354	1.03691	1.00992	1.0585
NbS00005119g0003.1	PGY2	1.58307	1.34243	1.01798	1.14287	1.08482
NbS00005126g0017.1	Metallopeptidase M24 family protein	1.03519	0.930406	0.992911	1.19915	1.05485
NbS00005152g0006.1	PGY2	0.98738	0.894549	0.825884	0.806187	0.975024
NbS00005159g0002.1	CAP (Cysteine-rich secretory proteins, Antigen 5, and Pathogenesis-related 1 protein) superfamily protein	1.04012	0.974217	1.04364	1.18307	1.14977
NbS00005159g0013.1	MSRB2	0.797862	1.12924	0.884067	1.40519	1.26634
NbS00005161g0008.1	ATPDIL5-2, ATPDI8, PDI8, PDIL5-2	1.13582	1.04118	1.06421	1.04567	1.14828
NbS00005170g0006.1	NTMC2TYPE4, NTMC2T4	0.776974	1.41059	1.15392	1.19719	1.06235
NbS00005183g0002.1	TCP-1/cpn60 chaperonin family protein	0.901989	1.09511	1.17692	1.14763	1.05737
NbS00005187g0006.1	transducin family protein / WD-40 repeat family protein	0.906376	0.787974	0.800942	0.727473	0.936322
NbS00005213g0016.1	——	1.1235	1.09815	1.04291	1.1448	1.11207
NbS00005219g0009.1	TH1, TH-1, THIE	0.998035	0.924001	0.989623	0.879534	0.886136
NbS00005227g0002.1	UDP-Glycosyltransferase superfamily protein	0.944749	0.95503	0.89199	0.908828	0.908804
NbS00005233g0108.1	——	0.802465	0.948767	0.950736	1.05786	1.05998
NbS00005251g0103.1	——	0.960865	1.00237	1.07472	1.10011	1.06492
NbS00005276g0008.1	SNF4, ATSNF4	1.23967	0.920843	0.822689	0.710944	0.792942
NbS00005291g0008.1	ATSPS3F, SPS3F	0.919756	0.949251	0.955304	0.964465	0.864779
NbS00005314g0008.1	PEX11C	0.829619	0.993574	1.07636	0.922588	0.815014
NbS00005317g0101.1	——	1.14069	1.21457	1.27114	1.33981	1.22702
NbS00005338g0024.1	——	0.857822	0.914255	0.989711	1.04788	0.926055
NbS00005345g0117.1	——	1.06409	0.982319	0.780175	0.856305	0.930456
NbS00005355g0006.1	——	0.95081	1.17143	1.20345	1.10293	1.08239
NbS00005355g0117.1	——	1.40479	0.952292	0.967504	0.987748	0.99726
NbS00005385g0001.1	PAB4, PABP4	1.2852	1.17511	1.16741	1.28172	1.2658
NbS00005402g0013.1	Protein kinase superfamily protein	0.716141	0.652084	0.682344	0.599163	0.692243
NbS00005405g0008.1	plastid developmental protein DAG, putative	1.31169	1.05681	1.03742	0.969922	1.28055
NbS00005426g0113.1	——	0.818094	0.96775	0.795455	1.40649	1.33188
NbS00005435g0007.1	ATSERAT1;1, SAT5, SAT-52, SERAT1;1	1.20471	0.750846	0.670885	0.701833	0.770581
NbS00005441g0223.1	——	1.09317	0.979875	1.08366	1.16302	1.13958
NbS00005464g0009.1	Chaperonin-like RbcX protein	1.28969	1.20207	1.07555	1.1096	0.967302
NbS00005484g0010.1	PPI1	1.00423	1.03013	1.01782	1.13515	1.01861
NbS00005491g0026.1	PIMT2, AtPIMT2	0.98676	1.16975	1.08449	1.11027	1.03248
NbS00005524g0004.1	Polyketide cyclase/dehydrase and lipid transport superfamily protein	0.939526	0.859923	0.731118	1.06215	0.815563
NbS00005534g0215.1	——	0.940029	0.783697	1.04462	1.07496	0.927962
NbS00005559g0005.1	SS3	1.00167	1.05735	0.970814	0.908709	0.945502
NbS00005584g0013.1	RING/FYVE/PHD zinc finger superfamily protein	1.35298	0.983388	0.909398	0.902756	0.871491
NbS00005607g0010.1	Guanylate-binding family protein	0.962534	1.10079	1.04384	0.953549	0.939663
NbS00005618g0004.1	MAP2B	0.825092	0.795676	0.856507	0.715213	0.755284
NbS00005635g0013.1	——	1.07521	1.05916	0.946882	0.964262	1.03123
NbS00005673g0011.1	ATCIMS	0.851271	1.06439	1.1003	1.12704	1.00059
NbS00005680g0001.1	ATP citrate lyase (ACL) family protein	1.03707	1.12719	1.16492	1.10376	1.09892
NbS00005693g0110.1	——	1.14769	1.08596	1.02553	0.904923	0.960565
NbS00005703g0018.1	Bifunctional inhibitor/lipid-transfer protein/seed storage 2S albumin superfamily protein	1.18306	1.12169	1.24895	1.2933	1.62297
NbS00005710g0008.1	S-adenosyl-L-methionine-dependent methyltransferases superfamily protein	1.06353	0.92273	0.900589	1.1164	0.931497
NbS00005723g0012.1	Protein kinase superfamily protein	0.796541	0.871642	0.675759	0.722972	0.780176
NbS00005732g0004.1	Eukaryotic aspartyl protease family protein	1.18969	1.05524	0.998335	0.964805	1.01944
NbS00005735g0003.1	LP1, LTP1, ATLTP1	0.768685	1.12329	1.0543	1.0986	0.99538
NbS00005741g0013.1	THFS	0.921836	1.25886	1.24434	1.3262	1.20434
NbS00005744g0219.1	——	0.955051	1.12062	1.20782	1.15243	0.959761
NbS00005790g0009.1	MTSSB	0.867815	0.685153	0.782678	0.97448	0.892157
NbS00005792g0020.1	PAF1, ATPSM30, ARS5	0.925861	0.897609	0.842567	0.799734	0.801196
NbS00005816g0007.1	——	1.06075	1.09712	1.05971	0.99437	0.982095
NbS00005824g0001.1	Subtilase family protein	0.757341	1.06168	1.10891	1.26631	1.30419
NbS00005828g0006.1	ATUBA1, MOS5, UBA1	0.847248	0.873403	1.00764	1.2572	1.02232
NbS00005851g0011.1	HAP6	0.97118	0.851676	0.819394	1.0007	1.02128
NbS00005857g0003.1	ACLA-3	0.693087	0.624942	0.693378	0.906944	0.791187
NbS00005862g0018.1	POM1, ERH2, ELP1, CTL1, ELP, HOT2, ATCTL1	1.49532	1.29248	0.918532	1.04265	0.948312
NbS00005863g0007.1	Serine protease inhibitor (SERPIN) family protein	1.03605	0.924892	1.01959	1.09724	1.12528
NbS00005874g0019.1	PEX14, ATPEX14, PED2	1.28779	1.432	1.60487	1.38607	1.21459
NbS00005876g0011.1	SUS4, ATSUS4	1.05509	0.921377	0.932394	1.08135	1.02332
NbS00005876g0104.1	——	0.702073	0.738162	0.832578	1.06906	0.812775
NbS00005878g0110.1	——	1.44467	0.773424	0.755402	0.598277	0.77801
NbS00005884g0005.1	Class I glutamine amidotransferase-like superfamily protein	1.03201	1.09505	1.1342	1.09631	1.02624
NbS00005905g0001.1	Single hybrid motif superfamily protein	1.08331	1.29927	1.15799	1.1754	1.156
NbS00005908g0002.1	SCL14, ATGRAS2, GRAS2	1.05766	1.19513	1.17631	1.14713	1.29737
NbS00005908g0003.1	Haloacid dehalogenase-like hydrolase (HAD) superfamily protein	1.00427	0.800715	0.602599	0.680701	0.8208
NbS00005921g0018.1	ECT11	1.0402	0.871092	0.85032	0.957034	0.847928
NbS00005925g0111.1	——	1.22743	0.947826	0.941257	0.765654	0.919016
NbS00005925g0113.1	——	1.24141	1.24529	1.03746	0.940277	1.09013
NbS00005931g0020.1	Zinc finger C-x8-C-x5-C-x3-H type family protein	1.17194	1.15992	1.08086	1.13703	1.03239
NbS00005934g0005.1	protein kinase family protein / peptidoglycan-binding LysM domain-containing protein	1.30362	1.10466	1.10032	0.769346	0.740482
NbS00005934g0006.1	2-oxoglutarate (2OG) and Fe(II)-dependent oxygenase superfamily protein	0.877033	0.943111	0.836729	0.895305	0.888671
NbS00005939g0108.1	——	0.975164	1.05715	1.00032	1.17718	1.01632
NbS00005948g0012.1	IMS1, MAML-3, IPMS2	0.950534	0.992018	0.972608	0.941892	0.940231
NbS00005954g0007.1	CML42	1.13832	0.881874	0.801469	0.829642	1.01217
NbS00005966g0012.1	Leucine-rich repeat protein kinase family protein	0.830374	0.811025	0.755619	0.658777	0.753055
NbS00005977g0009.1	CAX3, ATHCX1, CAX1-LIKE, ATCAX3	0.910017	1.05344	1.19087	1.42209	1.03969
NbS00005982g0008.1	scpl25	1.18703	0.94751	0.946935	0.855596	0.911642
NbS00005984g0013.1	haloacid dehalogenase-like hydrolase family protein	1.00784	0.893528	0.996061	0.906879	0.891816
NbS00005988g0006.1	LTP12	1.02421	0.863544	1.03377	0.950471	1.15132
NbS00005991g0005.1	PUR4	0.840219	0.978258	1.01809	1.17691	1.01994
NbS00006003g0015.1	RIN4	1.06493	0.942683	0.738683	0.734073	1.10507
NbS00006011g0007.1	Glycosyl hydrolase family protein	1.00102	0.94746	1.00187	0.988077	0.889101
NbS00006021g0010.1	SKD1, VPS4, ATSKD1	1.10077	1.07532	1.12708	1.12561	1.03581
NbS00006039g0024.1	CLPR4	1.22956	1.03082	1.11953	1.19734	1.09165
NbS00006046g0011.1	ATVPS9A, VPS9A, VPS9	0.953007	0.939775	0.8537	0.848153	0.792376
NbS00006050g0025.1	NAD(P)-binding Rossmann-fold superfamily protein	0.842484	0.970184	0.924776	0.975143	0.887104
NbS00006050g0028.1	C2H2-like zinc finger protein	1.03763	0.764863	0.885097	0.83242	1.06197
NbS00006055g0014.1	ATG2	1.03922	0.973296	0.946911	1.23921	1.05144
NbS00006092g0016.1	RBP31, ATRBP31, CP31, ATRBP33	0.945829	1.06672	0.966826	0.991113	1.00581
NbS00006097g0011.1	Nucleic acid-binding, OB-fold-like protein	1.04358	1.02091	0.980723	1.07541	1.10609
NbS00006107g0001.1	Ribosomal protein S5 family protein	1.05409	0.940303	1.02904	1.23628	1.16041
NbS00006116g0014.1	DSK2	1.22333	1.0357	1.02614	0.841562	0.960617
NbS00006140g0011.1	HEME1	0.944199	1.0228	0.996338	0.909118	0.940058
NbS00006142g0216.1	——	0.889436	0.982538	0.9685	1.09805	1.08505
NbS00006160g0005.1	UEV1D-4, MMZ4, UEV1D	1.1891	1.09451	1.13917	1.1294	1.0025
NbS00006168g0008.1	Eukaryotic aspartyl protease family protein	0.747384	0.665676	0.605342	0.632583	0.817778
NbS00006176g0005.1	Rubber elongation factor protein (REF)	0.808895	1.1538	1.38255	0.873773	0.835021
NbS00006179g0007.1	PKT3, PED1, KAT2	0.911303	0.969346	0.966171	1.23193	1.04515
NbS00006182g0004.1	REP, AthREP	0.944623	1.06723	0.929941	1.01859	1.1031
NbS00006204g0010.1	RPN12a	1.12197	1.14748	1.04568	1.06238	0.994138
NbS00006210g0002.1	Bacterial sec-independent translocation protein mttA/Hcf106	1.23561	1.04922	1.18421	0.804581	1.10942
NbS00006215g0003.1	Plant invertase/pectin methylesterase inhibitor superfamily protein	1.32478	1.00746	1.18824	0.883905	1.11744
NbS00006223g0008.1	Histone superfamily protein	1.1987	0.834478	1.00549	0.676188	1.14963
NbS00006225g0010.1	CR88, EMB1956, HSP90.5, Hsp88.1, AtHsp90.5	1.32843	1.03463	1.04615	0.848166	0.959319
NbS00006263g0014.1	MTO2, TS	1.11632	1.19877	1.30003	1.23174	1.09457
NbS00006266g0104.1	——	0.981304	0.871888	0.873699	0.814715	0.811092
NbS00006271g0007.1	——	1.24746	1.13281	1.02274	0.914761	0.92822
NbS00006275g0120.1	——	1.07642	0.841502	0.835729	0.786837	0.9258
NbS00006288g0001.1	SEC7-like guanine nucleotide exchange family protein	1.26871	1.14663	1.04844	1.02131	1.04818
NbS00006290g0014.1	Ribosomal protein L2 family	0.806291	0.842646	0.714804	0.630842	0.744487
NbS00006290g0016.1	Translation protein SH3-like family protein	1.37163	1.02185	1.27948	0.870412	1.07768
NbS00006294g0020.1	ATIPK2BETA, IPK2B, IPK2BETA	1.27187	0.692638	0.926926	0.667805	0.886765
NbS00006309g0001.1	Translation protein SH3-like family protein	1.23238	1.05351	1.01057	0.946927	1.06839
NbS00006311g0034.1	NMT1, ATNMT1	1.23877	0.790885	0.683482	0.741969	0.737593
NbS00006322g0005.1	ATCYSC1, ARATH;BSAS3;1, CYSC1	0.950556	0.957333	1.08513	1.08212	0.979185
NbS00006327g0012.1	Class II aaRS and biotin synthetases superfamily protein	0.736541	0.879573	0.899058	1.06433	0.929141
NbS00006362g0005.1	CONTAINS InterPro DOMAIN/s: mRNA splicing factor, Cwf18 (InterPro:IPR013169); Has 292 Blast hits to 292 proteins in 153 species: Archae - 0; Bacteria - 0; Metazoa - 118; Fungi - 83; Plants - 38; Viruses - 11; Other Eukaryotes - 42 (source: NCBI BLink).	1.50848	1.92733	1.18376	1.10142	1.14119
NbS00006365g0017.1	GTP binding Elongation factor Tu family protein	0.80027	1.00757	1.00787	1.03399	0.959389
NbS00006366g0007.1	SHM7	1.26754	0.963257	1.04353	1.06709	1.03198
NbS00006407g0001.1	PSAT	1.11949	1.02534	0.995744	1.1574	1.10098
NbS00006407g0012.1	ATGRIP, GRIP	0.931723	1.07669	1.17145	1.11377	1.04734
NbS00006408g0001.1	Abscisic stress-ripening protein	0.725259	0.992453	1.25813	1.08236	1.16778
NbS00006416g0025.1	UBP12	0.675109	0.456455	0.555707	0.466346	0.623788
NbS00006432g0019.1	TRN1, ATTRN1 | transportin 1	1.79913	1.35131	1.08809	1.03847	1.02456
NbS00006443g0009.1	——	1.01303	0.848729	0.990642	0.940016	1.03557
NbS00006450g0005.1	Tubulin binding cofactor C domain-containing protein	0.844684	0.851889	0.801187	0.855224	0.846363
NbS00006453g0101.1	——	1.10737	1.01062	0.996374	0.922844	1.03746
NbS00006455g0016.1	ATGPX5, MEE42, GPX5	0.910762	1.07799	0.946056	1.02753	1.02593
NbS00006477g0003.1	——	1.49708	0.834975	0.946549	1.23454	1.10714
NbS00006477g0009.1	ATNIFS1, NIFS1, NFS1, ATNFS1	0.792737	0.860962	0.982621	0.957453	0.898928
NbS00006499g0001.1	CDKA;1, CDC2AAT, CDK2, CDC2, CDC2A, CDKA1	1.23269	1.77148	1.04029	0.805698	0.817865
NbS00006505g0015.1	OXP1	0.82864	1.15015	1.02698	1.05957	0.892204
NbS00006520g0010.1	RPS11-BETA	0.935829	0.921828	1.13947	1.39089	1.35319
NbS00006525g0005.1	Late embryogenesis abundant protein, group 2	0.858313	1.04626	0.957665	1.03471	0.956912
NbS00006525g0016.1	PDH-E1 BETA	1.34882	0.975175	0.876753	0.815128	0.973914
NbS00006565g0011.1	SEX1, SOP1, SOP, GWD1, GWD	0.835276	0.970226	1.02029	1.24644	1.04599
NbS00006568g0003.1	WIN1	0.997493	1.08608	0.867618	1.03551	0.942618
NbS00006591g0002.1	EMB3012	0.803771	0.729052	0.69901	0.591036	0.835747
NbS00006593g0101.1	——	0.928965	1.31793	1.40268	1.21679	1.17209
NbS00006603g0001.1	UDP-Glycosyltransferase superfamily protein	0.982465	0.995783	1.09846	1.15335	0.942852
NbS00006607g0110.1	——	0.82473	0.811246	1.0219	1.28751	1.0769
NbS00006609g0002.1	ATMKK5, ATMAP2K_ALPHA, MAP2K_A, MKK5, ATMEK5, MEK5	0.966128	1.0069	0.999331	1.01359	1.013
NbS00006644g0116.1	——	1.25915	0.921699	0.690389	0.818882	0.789215
NbS00006658g0002.1	Tropomyosin-related	1.12545	0.872138	0.897766	0.930314	1.03299
NbS00006672g0035.1	——	0.938967	0.871498	0.897485	0.797049	0.761071
NbS00006677g0015.1	Phosphofructokinase family protein	0.897345	1.25853	1.20491	1.37847	1.09405
NbS00006711g0014.1	EMB2407, ATPDX2, PDX2	0.903998	0.89043	0.890856	0.846481	0.862715
NbS00006731g0007.1	TET3	1.05749	1.02172	1.0422	1.1532	1.23007
NbS00006732g0010.1	PDF1, PR 65, PP2AA2	1.24582	1.05053	1.00212	1.00794	0.992833
NbS00006742g0006.1	Family of unknown function (DUF662)	1.33107	0.999983	0.99393	0.855315	1.20428
NbS00006751g0108.1	——	1.02318	0.975352	0.887893	0.773844	0.789487
NbS00006769g0021.1	DNAJ heat shock family protein	0.864642	0.96117	0.916728	0.917942	0.976554
NbS00006790g0007.1	Pectinacetylesterase family protein	0.691871	1.18518	1.17041	1.25158	1.07403
NbS00006794g0001.1	BIR1	0.973261	0.973392	0.906465	1.18874	1.13321
NbS00006808g0005.1	ARM repeat superfamily protein	0.953343	0.979698	1.06076	1.04413	1.02137
NbS00006811g0211.1	——	0.841128	0.98662	0.939507	1.31169	1.14208
NbS00006815g0012.1	MPPBETA	0.935395	1.03593	1.06992	0.959172	0.939755
NbS00006819g0001.1	HCF164	1.07359	1.15935	1.21736	1.09334	1.11376
NbS00006820g0025.1	translation elongation factor Ts (EF-Ts), putative	1.04335	1.15718	1.10203	1.05763	1.08416
NbS00006821g0022.1	PGK	0.92319	1.13116	1.04155	1.10087	1.03845
NbS00006831g0013.1	HEMD, UROS, ATUROS, ATDUF3, DUF3	1.09851	1.03214	1.04042	1.03858	0.963628
NbS00006841g0003.1	TMP-C, PIP1;4, PIP1E	0.860354	1.38696	1.05104	1.30631	1.05346
NbS00006847g0001.1	SYP52, ATSYP52	0.83661	0.908758	1.01696	0.668928	0.941441
NbS00006851g0006.1	Proteasome component (PCI) domain protein	0.793917	1.09578	1.01601	1.22096	1.04505
NbS00006852g0010.1	cobalt ion binding	1.01882	0.985471	0.983694	1.02782	0.931964
NbS00006867g0008.1	DEA(D/H)-box RNA helicase family protein	0.860398	0.857445	0.864914	0.854615	0.807069
NbS00006867g0009.1	Kinase interacting (KIP1-like) family protein	1.20605	0.650739	0.742135	0.569075	0.721119
NbS00006870g0001.1	Ribosomal protein L7Ae/L30e/S12e/Gadd45 family protein	1.48068	0.981013	1.28634	1.11978	1.38785
NbS00006876g0001.1	NagB/RpiA/CoA transferase-like superfamily protein	1.01605	1.09255	1.0644	0.985552	0.971647
NbS00006878g0021.1	SKIP	0.847873	0.727577	0.806537	0.589367	0.713243
NbS00006878g0029.1	CBL	0.793861	0.836038	0.734839	0.844855	1.01757
NbS00006889g0009.1	HEXO2, ATHEX3	1.07264	1.0178	0.970822	0.863796	0.947585
NbS00006901g0005.1	GRF2, 14-3-3OMEGA, GF14 OMEGA	1.03926	1.06809	0.931016	0.95426	1.03281
NbS00006909g0017.1	AtAGAL1, AGAL1	0.991029	1.19441	1.10777	1.05654	1.04529
NbS00006914g0004.1	ELC, ATELC	1.60104	0.808422	0.887551	0.662411	1.04553
NbS00006930g0019.1	Proteasome component (PCI) domain protein	0.942415	1.10373	1.24901	1.34982	1.10251
NbS00006931g0102.1	——	0.892811	1.14496	1.15422	1.22947	1.05166
NbS00006944g0023.1	MEE51	1.04383	0.960169	0.950196	1.00873	0.980798
NbS00006953g0014.1	ATX1, ATATX1	0.826145	1.03214	1.1284	1.50473	0.918951
NbS00006956g0008.1	Pollen Ole e 1 allergen and extensin family protein	1.15336	1.01307	1.04887	1.18435	0.854484
NbS00006982g0004.1	WOL, CRE1, WOL1, AHK4, ATCRE1	1.09731	0.944304	0.875507	0.927339	0.963141
NbS00006996g0012.1	EMB3010, RPS6B	1.72506	0.852987	0.75811	0.555628	0.757231
NbS00007021g0001.1	DPE2	0.894523	1.17558	1.16528	1.23254	1.10946
NbS00007028g0010.1	——	0.96357	1.01352	0.804728	0.803087	0.741654
NbS00007038g0001.1	PAL1, ATPAL1	1.57226	0.951217	1.0161	1.34484	0.965852
NbS00007047g0122.1	——	0.762733	0.462473	0.523379	0.334902	0.542037
NbS00007050g0001.1	SP1L1	1.20037	1.01096	1.02211	0.815384	0.864706
NbS00007055g0012.1	Tetratricopeptide repeat (TPR)-like superfamily protein	1.20853	1.37452	1.16842	1.08239	0.936862
NbS00007066g0008.1	BAM1	1.20362	0.859574	0.857824	0.778707	0.791616
NbS00007101g0012.1	AtGLDP2, GLDP2	0.764568	0.940172	1.09646	1.10848	0.876198
NbS00007111g0018.1	RPM1-interacting protein 4 (RIN4) family protein	0.90251	1.08772	1.18268	1.33739	1.14137
NbS00007124g0009.1	hda14, ATHDA14	1.02708	1.52911	1.08614	0.935859	0.975627
NbS00007132g0020.1	Phosphoglycerate mutase, 2,3-bisphosphoglycerate-independent	0.934448	0.995885	0.980901	0.926681	0.882303
NbS00007135g0015.1	BGAL9	1.00908	0.984665	1.0289	0.612636	0.822693
NbS00007138g0013.1	XPO1A, ATCRM1, ATXPO1, XPO1, HIT2	0.91294	0.982509	0.942503	0.928913	0.867854
NbS00007139g0002.1	Protein phosphatase 2C family protein	1.50723	0.919393	0.921313	0.815233	1.07678
NbS00007149g0006.1	AHB2, GLB2, ARATH GLB2, NSHB2, ATGLB2, HB2	1.08396	1.033	1.07759	0.877628	1.11347
NbS00007151g0004.1	SMAD/FHA domain-containing protein	1.1081	0.925568	0.980889	0.87894	0.897563
NbS00007190g0001.1	RNA-binding (RRM/RBD/RNP motifs) family protein with retrovirus zinc finger-like domain	0.905163	0.932433	0.909834	0.845943	0.892173
NbS00007191g0010.1	MBD11, ATMBD11	0.973467	1.11626	0.949057	0.940951	0.996042
NbS00007194g0002.1	GR, EMB2360, ATGR2	0.821994	0.920357	0.965193	0.991092	0.940145
NbS00007217g0003.1	VPS20.2	1.30662	1.12541	1.20698	1.10648	1.05229
NbS00007224g0013.1	ANNAT2	0.89045	0.966037	0.996679	1.06777	0.948554
NbS00007245g0006.1	FSD2	0.964671	0.932791	1.10756	1.2049	1.13805
NbS00007247g0010.1	Staphylococcal nuclease homologue	0.716145	0.819516	0.792	0.738548	0.741898
NbS00007255g0005.1	CUL4, ATCUL4	0.918621	0.948397	0.951121	1.01175	0.98148
NbS00007260g0018.1	NRPB6A, NRPD6A, NRPE6A	1.3734	0.787709	0.735501	0.800182	1.09865
NbS00007270g0013.1	HEMC	1.24007	0.903083	0.878707	0.891871	0.950287
NbS00007276g0008.1	elongation factor family protein	1.19534	1.02653	1.03945	1.34885	1.27912
NbS00007288g0007.1	PUX3	0.992277	0.875898	0.869083	0.844881	0.912071
NbS00007298g0004.1	RSW3, PSL5	0.773038	0.759092	0.759575	1.14703	0.93779
NbS00007310g0006.1	CNX7, SIR5	1.11334	0.954797	0.883998	0.809392	0.783788
NbS00007310g0008.1	thioredoxin family protein	1.12276	1.75054	1.00264	0.944159	0.896756
NbS00007319g0012.1	Vps51/Vps67 family (components of vesicular transport) protein	1.23541	1.01418	1.0171	1.0254	1.0427
NbS00007328g0018.1	SP1L1	1.3629	0.846875	0.992779	1.17174	1.0278
NbS00007335g0016.1	2-oxoglutarate (2OG) and Fe(II)-dependent oxygenase superfamily protein	1.03647	1.07237	1.02782	0.94242	1.04825
NbS00007335g0106.1	——	1.29323	0.981581	1.02695	0.960767	1.16874
NbS00007336g0006.1	UGT80B1	0.902964	1.06963	0.99907	1.05206	0.965368
NbS00007341g0013.1	——	0.827122	1.17464	1.02327	1.07473	1.10021
NbS00007355g0006.1	methionine--tRNA ligase, putative / methionyl-tRNA synthetase, putative / MetRS, putative	0.894289	0.874618	0.900783	1.27428	1.01598
NbS00007372g0013.1	GTP binding Elongation factor Tu family protein	1.05642	1.10062	1.11392	1.24146	1.07998
NbS00007385g0004.1	Glutathione S-transferase	1.39106	0.986063	0.950836	0.874795	0.885928
NbS00007390g0007.1	KIS	0.829423	0.965214	1.01366	1.49725	1.07606
NbS00007406g0101.1	——	1.17058	0.749201	0.709059	0.684985	0.75715
NbS00007414g0015.1	UNE6	1.11034	1.02167	1.03121	1.17079	1.1412
NbS00007414g0017.1	BCCP2, CAC1-B	1.30346	1.33605	1.25356	1.08751	1.0567
NbS00007414g0023.1	TRXF2, ATF2	1.33826	1.05649	1.08188	0.922361	1.13908
NbS00007425g0007.1	Endoplasmic reticulum vesicle transporter protein	0.836043	0.920664	1.04592	1.23108	1.05789
NbS00007440g0016.1	AT-E1 ALPHA, E1 ALPHA	0.940668	0.968369	1.0412	1.07044	1.00433
NbS00007478g0016.1	Dihydroxyacetone kinase	0.79073	0.952576	1.05058	0.917007	0.912639
NbS00007496g0010.1	ERMO2, SEC24A	0.842561	0.638059	0.760254	0.718659	1.02692
NbS00007518g0010.1	emb2731	1.15353	1.13054	1.18049	1.21307	1.18539
NbS00007534g0005.1	Pathogenesis-related thaumatin superfamily protein	1.09831	0.841061	0.774513	0.843565	0.861559
NbS00007540g0017.1	Ribosomal L28e protein family	1.18751	1.04846	1.07486	0.947158	1.01899
NbS00007550g0014.1	SBE2.2	0.933863	0.909953	0.877467	1.4747	1.11207
NbS00007566g0011.1	PUX1	0.879302	0.762482	0.952773	0.842003	0.98925
NbS00007566g0014.1	G6PD6	0.895177	0.964394	0.999751	1.09352	0.988633
NbS00007571g0008.1	Glutaredoxin family protein	0.999006	1.0325	1.04465	0.952962	1.00627
NbS00007582g0003.1	ATP1	0.921558	1.13913	1.13477	1.19421	1.02617
NbS00007596g0012.1	Clathrin light chain protein	0.842689	1.06249	1.11506	1.16027	1.06296
NbS00007598g0106.1	——	0.897183	0.983062	0.898158	0.900789	0.909063
NbS00007600g0009.1	ATM, ATATM	1.13449	1.11415	1.07777	1.17131	1.07802
NbS00007606g0005.1	ATO1, TO1	1.0068	1.17297	1.12051	1.08564	1.13272
NbS00007629g0007.1	CCH	1.01368	1.07238	1.04621	1.10415	1.01918
NbS00007629g0101.1	——	1.08987	0.816612	0.891743	0.979071	0.932331
NbS00007632g0019.1	F2KP, ATF2KP, FKFBP	0.918588	0.856133	0.61702	0.53863	0.658808
NbS00007642g0003.1	OPCL1	0.81475	0.92548	0.921908	1.16904	0.955037
NbS00007710g0011.1	DET3, ATVHA-C	0.843066	1.11715	1.11968	1.23058	1.10132
NbS00007712g0009.1	LTA3	1.02271	0.942632	0.890511	0.887131	0.911382
NbS00007725g0017.1	CLPP5, NCLPP5, NCLPP1	1.06168	1.11308	1.24994	1.18228	1.12922
NbS00007736g0001.1	VAMP711, ATVAMP711	0.960579	0.798824	0.867046	0.968678	0.973544
NbS00007737g0010.1	GRF2, 14-3-3OMEGA, GF14 OMEGA	1.17006	1.26209	1.03417	0.998392	1.04996
NbS00007750g0013.1	Dormancy/auxin associated family protein	0.729128	1.46333	1.15449	0.600773	0.718008
NbS00007750g0014.1	RPL18	1.11913	0.971086	0.914705	0.852165	0.98234
NbS00007751g0004.1	RPT5A, ATS6A.2	1.115	1.02161	0.960146	0.980719	0.883048
NbS00007766g0001.1	LTP2, LP2, cdf3	0.790621	1.04406	0.982109	1.1589	1.07743
NbS00007781g0032.1	Ribophorin I	0.924989	1.19159	1.05341	1.21218	1.09784
NbS00007783g0007.1	NAD(P)-binding Rossmann-fold superfamily protein	1.03666	0.807683	0.682942	0.728736	0.929676
NbS00007789g0006.1	Sucrase/ferredoxin-like family protein	0.734464	1.13042	1.30583	1.54265	1.08714
NbS00007839g0020.1	Target of Myb protein 1	0.833602	0.964448	0.907538	0.968141	0.992152
NbS00007839g0127.1	——	0.712425	0.844082	0.740475	0.70262	0.655821
NbS00007843g0002.1	RNA-binding (RRM/RBD/RNP motifs) family protein	1.07763	1.06521	1.13207	1.12122	1.08881
NbS00007845g0001.1	arginosuccinate synthase family	0.810998	0.948234	1.0149	1.09905	1.00397
NbS00007863g0013.1	ATQSOX1, QSO2, QSOX1	1.41633	1.30969	1.03303	1.14017	1.1423
NbS00007872g0028.1	ROF1, ATFKBP62, FKBP62	0.896088	0.926795	0.976485	1.50545	1.06398
NbS00007876g0004.1	TOM22-V, TOM9-2, ATTOM22-V	1.80014	1.00139	1.22174	0.93464	1.15201
NbS00007894g0001.1	Late embryogenesis abundant protein, group 2	0.924858	1.04625	1.08236	1.11959	0.999054
NbS00007938g0011.1	UFD1	0.793124	0.873175	0.955423	0.913393	0.905636
NbS00007950g0007.1	UBA2A	1.11893	1.14779	1.04557	0.980001	0.987038
NbS00007950g0008.1	AGO4	0.940246	1.01227	1.0012	1.054	0.993706
NbS00007951g0016.1	EMB2024, PGL3	0.774872	0.983047	0.896173	1.00527	0.964824
NbS00007953g0008.1	——	1.00535	1.1789	1.06363	0.960582	0.915766
NbS00007957g0021.1	——	1.12262	0.863881	0.987241	0.880426	0.966968
NbS00007957g0022.1	——	1.1927	0.982542	1.16378	1.12212	1.09366
NbS00007957g0023.1	——	1.02437	0.893147	0.945279	0.896851	1.04779
NbS00007957g0024.1	——	1.30165	0.869355	1.07552	0.970883	1.08106
NbS00007972g0022.1	GC5	0.975524	1.01302	1.01114	1.1448	1.05549
NbS00007984g0001.1	PYD1	0.740467	1.09239	1.06554	1.15981	1.12563
NbS00007999g0006.1	Translation elongation factor EF1A	1.01304	0.969604	1.04312	1.22973	1.09522
NbS00008022g0007.1	ACO3	0.785603	0.866235	0.952027	1.17336	1.05944
NbS00008024g0013.1	AIR12	0.870986	1.31622	1.52868	1.12054	0.891294
NbS00008025g0001.1	UBA2A	1.33837	1.3186	1.15635	1.1048	1.13968
NbS00008025g0011.1	CAM7	1.46045	1.11016	1.01442	0.93603	0.929808
NbS00008029g0001.1	——	1.04567	1.19892	1.14807	1.00716	0.962625
NbS00008037g0012.1	UPP, PYRR	1.25221	1.05186	0.994041	0.934814	0.974835
NbS00008052g0009.1	Translation initiation factor SUI1 family protein	1.19171	1.45631	1.15464	1.01459	1.27562
NbS00008061g0002.1	ATGEX1, GEX1	0.656372	0.937393	0.721054	1.43639	1.291
NbS00008065g0005.1	biotin/lipoyl attachment domain-containing protein	1.15866	0.94589	0.896905	0.931325	1.11267
NbS00008076g0120.1	——	0.971568	1.13052	1.15623	1.0986	0.989212
NbS00008088g0014.1	SEC10	1.01225	0.917973	0.921984	0.804475	0.875843
NbS00008101g0019.1	BTI2, RTNLB2	0.887452	0.757978	0.808578	0.894463	0.771812
NbS00008133g0119.1	——	1.07378	1.12549	1.33513	1.23948	1.12834
NbS00008155g0015.1	KAS III	1.23919	1.0937	1.15557	1.14254	1.08715
NbS00008157g0015.1	TIM, PDTPI	1.03879	1.3327	1.13948	1.10438	1.09215
NbS00008166g0020.1	——	1.35259	0.97338	0.880716	1.03031	1.0279
NbS00008176g0015.1	RNA-binding (RRM/RBD/RNP motifs) family protein	1.73944	1.02625	1.00459	1.04809	1.28835
NbS00008181g0005.1	Coatomer, beta subunit	1.13216	0.999986	0.970406	1.09252	1.04571
NbS00008194g0011.1	CPN20	1.01549	0.947248	0.776344	1.19856	1.14174
NbS00008205g0009.1	SGNH hydrolase-type esterase superfamily protein	1.23797	0.941317	0.953762	0.830286	0.948615
NbS00008217g0018.1	CLB6, ISPH, HDR	0.818431	0.854228	0.943255	1.05632	0.979908
NbS00008217g0116.1	——	1.02821	1.09425	0.799814	1.06192	1.00868
NbS00008217g0118.1	——	1.03806	1.07057	1.14322	0.948419	1.01844
NbS00008234g0002.1	ATTIL, TIL	0.816183	1.11429	1.19174	1.29172	0.986415
NbS00008235g0004.1	KCA2, KAC2	0.833795	0.933894	0.960481	1.0041	0.988946
NbS00008254g0011.1	Pectin lyase-like superfamily protein	0.820847	1.04206	0.956105	1.04832	1.02364
NbS00008279g0003.1	IQD31	1.24644	0.875825	0.929765	0.892234	0.95873
NbS00008355g0015.1	LEJ2, CDCP2	1.05094	0.915271	0.937724	0.778746	0.894139
NbS00008382g0001.1	ATRAB1B, ARA5, ARA-5, ATRABD2A, RABD2A, RA-5	1.25139	0.842176	1.02273	1.26031	1.23653
NbS00008385g0005.1	eukaryotic translation initiation factor-related	1.02182	0.956943	0.935475	0.946801	0.956046
NbS00008392g0007.1	Plant invertase/pectin methylesterase inhibitor superfamily	1.23187	1.20283	1.0764	1.084	0.97243
NbS00008396g0008.1	ALDH7B4	0.869637	1.1197	1.04934	1.26542	0.98479
NbS00008402g0016.1	ELI3-1, ELI3, ATCAD7, CAD7	0.978277	0.998899	0.986026	1.15212	1.12525
NbS00008403g0008.1	Phosphofructokinase family protein	0.974349	1.00888	0.954572	0.96076	0.931495
NbS00008405g0008.1	ATMIN7, BEN1	1.03071	1.06124	1.08864	1.07266	1.0284
NbS00008409g0006.1	AtUGT85A2, UGT85A2	0.907237	0.744022	0.767252	0.747441	0.732407
NbS00008430g0013.1	AGO1	0.947058	0.906748	0.898999	0.830673	0.865671
NbS00008452g0005.1	BTR1, BTR1S	1.19518	0.962021	0.865629	0.953408	1.03574
NbS00008452g0106.1	——	0.964654	1.22257	1.15451	1.14569	1.20481
NbS00008464g0006.1	Glutathione S-transferase	1.12078	1.06098	0.91903	1.02009	0.980545
NbS00008493g0012.1	P5CR, AT-P5R, AT-P5C1, EMB2772	1.117	1.15073	1.27052	1.15542	1.04031
NbS00008501g0015.1	GLYR2, GR2	0.963303	1.10689	1.03158	1.03057	0.956073
NbS00008502g0011.1	GEM	0.837141	0.728729	0.848205	0.874837	0.79352
NbS00008510g0008.1	ILA	1.01421	1.02826	1.02502	1.07123	0.981468
NbS00008510g0009.1	ILA	1.18088	0.993651	0.963307	1.12104	1.03917
NbS00008512g0023.1	DSK2	1.05071	0.855263	0.80608	0.639244	0.81451
NbS00008556g0010.1	ATPPC1, PEPC1, ATPEPC1, PPC1	0.849144	1.01205	1.0646	1.31253	1.04225
NbS00008577g0001.1	Leucine-rich repeat transmembrane protein kinase	0.98197	0.974951	0.866184	0.842709	0.971285
NbS00008610g0003.1	GDSL-like Lipase/Acylhydrolase superfamily protein	1.61765	0.957371	0.953845	1.06175	1.17188
NbS00008627g0019.1	phenylalanyl-tRNA synthetase class IIc family protein	1.00483	1.04271	0.968621	1.23027	1.08351
NbS00008631g0003.1	KH domain-containing protein	1.25036	0.911072	1.04802	0.889871	0.961797
NbS00008655g0006.1	CAND1, ATCAND1, ETA2, TIP120, HVE	1.11037	0.938208	0.947988	0.920553	0.96993
NbS00008657g0008.1	P-loop containing nucleoside triphosphate hydrolases superfamily protein	1.16208	1.11922	1.07249	1.04722	1.08309
NbS00008662g0002.1	S-adenosyl-L-methionine-dependent methyltransferases superfamily protein	1.00708	1.3061	1.08452	1.28777	1.11871
NbS00008667g0012.1	Cysteine proteinases superfamily protein	1.07685	0.923181	0.992895	0.797329	0.79074
NbS00008670g0011.1	Heavy metal transport/detoxification superfamily protein	1.21609	1.20771	1.06196	1.05485	1.06042
NbS00008686g0012.1	GRF12, GF14 IOTA	0.857507	0.96694	1.05085	1.0729	0.915523
NbS00008705g0012.1	VSR1, BP-80, ATELP, BP80, BP80B, ATELP1, ATVSR1, GFS1, VSR1;1, BP80-1;1	0.85691	0.885475	0.942787	1.04709	0.84084
NbS00008710g0016.1	Protein kinase protein with tetratricopeptide repeat domain	1.44067	1.20364	1.12685	1.08435	1.1473
NbS00008725g0010.1	Ribosomal protein S21e	1.30637	0.907859	0.929172	0.705238	0.896851
NbS00008747g0003.1	Plant invertase/pectin methylesterase inhibitor superfamily protein	1.3159	1.1449	1.06199	0.999617	1.12042
NbS00008756g0005.1	PDCB3	0.880496	1.12172	0.951734	1.05454	0.949827
NbS00008758g0008.1	BGLU44	0.825549	1.03081	0.957662	1.09804	1.1288
NbS00008760g0206.1	——	1.10133	0.993411	0.908851	1.00397	0.904331
NbS00008765g0022.1	ACLB-2	0.872276	1.06837	1.08776	1.38108	1.17839
NbS00008765g0028.1	DNA-binding enhancer protein-related	0.949898	1.05871	0.966196	1.08141	0.93093
NbS00008770g0001.1	KH domain-containing protein / zinc finger (CCCH type) family protein	1.12458	1.12594	1.15374	1.23412	1.29729
NbS00008777g0009.1	catalytics	0.715302	0.916456	0.906787	1.35076	1.06854
NbS00008803g0010.1	NB-ARC domain-containing disease resistance protein	0.950175	0.961989	0.913547	1.02004	0.897305
NbS00008825g0022.1	PAG1	1.09753	1.08375	1.02661	1.02289	0.977937
NbS00008831g0006.1	——	1.0357	1.08153	1.03059	0.964647	0.871091
NbS00008848g0027.1	——	0.988261	0.90169	0.888553	0.910815	0.886181
NbS00008868g0011.1	GHMP kinase family protein	0.834504	0.835311	0.780655	0.800438	0.81208
NbS00008904g0013.1	acylaminoacyl-peptidase-related	1.0456	1.2012	1.26868	1.19486	1.09706
NbS00008912g0009.1	Translation initiation factor SUI1 family protein	1.18995	1.11274	1.21063	1.03697	1.19805
NbS00008914g0004.1	ATGPX4, GPX4	0.903015	1.16045	1.14056	1.19063	1.09291
NbS00008945g0004.1	Pyruvate kinase family protein	0.975423	0.903866	0.942522	1.34797	1.08692
NbS00008946g0005.1	phosphoglucomutase, putative / glucose phosphomutase, putative	1.08587	0.962223	0.990332	0.962352	1.05235
NbS00008946g0009.1	phosphoglucomutase, putative / glucose phosphomutase, putative	0.959879	0.896056	0.99804	0.85617	0.827067
NbS00008948g0006.1	PIN1AT	1.39356	1.13004	1.10025	1.17028	1.07396
NbS00008980g0001.1	FLA2	0.838153	0.809301	0.862984	0.683224	0.730127
NbS00009002g0109.1	——	0.879573	1.05703	1.05737	1.11688	0.993222
NbS00009019g0003.1	TET8	1.1162	1.10785	1.04077	1.0741	1.13529
NbS00009025g0012.1	O-Glycosyl hydrolases family 17 protein	0.947838	0.970529	0.957397	0.952847	0.923343
NbS00009059g0003.1	Stress responsive alpha-beta barrel domain protein	1.13187	1.10058	1.2353	0.960091	1.04804
NbS00009067g0002.1	SUM2, SUMO 2, SUMO2, ATSUMO2	0.957968	0.8768	0.951998	0.901637	1.05696
NbS00009073g0007.1	ARM repeat superfamily protein	1.08214	1.08064	1.20792	1.25767	1.17491
NbS00009079g0001.1	GDSL-like Lipase/Acylhydrolase superfamily protein	1.03211	0.960076	0.831662	0.800608	0.899545
NbS00009080g0015.1	ACHT2	0.933317	0.946477	0.971228	1.06411	1.32158
NbS00009103g0001.1	——	0.934988	1.13891	1.18792	1.38659	1.10443
NbS00009108g0010.1	——	0.872799	1.09281	1.11284	1.01421	0.892547
NbS00009112g0011.1	hexokinase 2	0.910632	0.878709	0.807868	0.707996	0.819285
NbS00009113g0004.1	HAP5A, ATHAP5A, NF-YC1	1.29231	1.2132	1.10544	0.934708	1.05579
NbS00009154g0017.1	BIG, DOC1, TIR3, UMB1, ASA1, LPR1, CRM1	1.11734	0.970976	0.881612	1.28342	1.05874
NbS00009192g0004.1	Cysteinyl-tRNA synthetase, class Ia family protein	0.97867	0.981595	1.0056	1.04904	0.99234
NbS00009193g0001.1	AAE7, ACN1	0.961287	0.851626	0.88914	0.916334	0.927605
NbS00009217g0019.1	CSN5A, JAB1, AJH1	0.888976	1.08761	0.921005	0.965129	0.949007
NbS00009230g0005.1	IMPL1	0.906779	1.0126	0.922639	0.846138	0.843417
NbS00009243g0012.1	CMT1, DMT4	1.45832	0.977697	0.964732	1.37932	1.29546
NbS00009243g0013.1	LYR family of Fe/S cluster biogenesis protein	1.25059	0.981019	1.34767	0.821649	1.23738
NbS00009246g0006.1	GF14 PHI	1.24477	1.01647	0.981457	0.986209	0.993616
NbS00009251g0019.1	P-loop containing nucleoside triphosphate hydrolases superfamily protein	1.10317	0.765751	0.780797	0.758803	0.791963
NbS00009253g0008.1	crr1	1.19027	0.963106	1.03794	0.952591	0.950083
NbS00009253g0009.1	HCF208	0.95432	0.974494	0.980674	0.945341	0.934374
NbS00009261g0006.1	ATCB5-B, CB5-B	1.01063	0.888561	0.827696	0.78159	0.858465
NbS00009283g0022.1	PIRL4	1.13056	0.967547	1.00424	0.987866	0.994182
NbS00009289g0005.1	SCPL27	1.24172	0.940776	0.898008	0.877564	0.993227
NbS00009301g0002.1	P-loop containing nucleoside triphosphate hydrolases superfamily protein	1.07172	1.02815	0.885836	0.882811	0.859075
NbS00009304g0008.1	KH domain-containing protein	1.02094	0.938596	0.948194	0.982608	1.03864
NbS00009307g0005.1	Metal-dependent phosphohydrolase	1.03399	1.0612	0.924274	0.840854	0.978432
NbS00009338g0004.1	PYD4	0.696319	0.978511	1.09257	1.10571	0.849517
NbS00009348g0010.1	ENTH/VHS family protein	0.91826	0.986058	1.00921	1.09006	1.1624
NbS00009355g0026.1	O-Glycosyl hydrolases family 17 protein	0.740668	0.93622	0.895634	1.16926	1.08597
NbS00009355g0035.1	oxidoreductase, zinc-binding dehydrogenase family protein	1.07743	0.932967	0.949087	1.1944	1.11486
NbS00009358g0004.1	ATS1, ACT1	1.09865	0.900511	0.931832	0.958853	1.05844
NbS00009362g0015.1	RING/U-box superfamily protein	1.51856	1.05473	1.03236	0.80801	0.87133
NbS00009374g0010.1	AR401	1.16679	0.986002	0.94519	0.964683	1.00297
NbS00009383g0011.1	GDSL-like Lipase/Acylhydrolase superfamily protein	1.03615	1.27391	1.12861	1.00483	1.11842
NbS00009423g0004.1	YbaK/aminoacyl-tRNA synthetase-associated domain	1.20279	1.01529	1.08837	0.907463	1.07245
NbS00009442g0005.1	ENS, ABH1, CBP80, ATCBP80	0.980115	1.09444	1.11046	1.1256	1.10495
NbS00009444g0005.1	FLA1	1.01746	1.04485	1.13062	1.59517	1.3598
NbS00009456g0115.1	——	1.24044	1.09141	1.05698	0.905822	0.91819
NbS00009468g0012.1	Ribosomal protein S24e family protein	0.99693	0.855637	0.884294	0.796271	1.06853
NbS00009478g0006.1	Ribosomal protein S25 family protein	1.25721	0.977066	1.0177	0.954795	1.06045
NbS00009478g0120.1	——	1.17812	0.754826	0.704273	0.820932	1.29515
NbS00009480g0028.1	NS1, OVA8, ATNS1	1.07642	0.98546	1.00846	1.02412	0.973003
NbS00009482g0005.1	Peptide-N4-(N-acetyl-beta-glucosaminyl)asparagine amidase A protein	0.935008	0.908136	0.916813	1.02139	1.03444
NbS00009509g0005.1	TUB8	1.32567	0.745437	0.72835	0.781902	0.955975
NbS00009535g0001.1	——	1.17861	1.03558	0.916452	0.813877	0.920872
NbS00009549g0002.1	S-locus lectin protein kinase family protein	1.25765	1.29535	1.14565	1.19179	1.1526
NbS00009550g0008.1	Target SNARE coiled-coil domain protein	1.10561	1.10407	1.05333	1.01744	1.00761
NbS00009571g0004.1	GAL1, GALK	0.971308	1.18632	0.952316	0.983069	0.95686
NbS00009593g0008.1	Peroxidase superfamily protein	0.993476	0.766407	0.771499	0.592968	0.991486
NbS00009603g0014.1	——	1.85115	1.07069	1.03135	0.957356	1.22901
NbS00009638g0019.1	Ribulose bisphosphate carboxylase (small chain) family protein	0.927956	0.887769	0.860189	0.993807	0.91811
NbS00009642g0018.1	LOX2, ATLOX2	0.681913	0.752388	0.732401	1.03394	0.806812
NbS00009642g0020.1	NAD(P)-binding Rossmann-fold superfamily protein	0.941971	1.26695	1.17534	1.23087	1.11171
NbS00009642g0021.1	NAD(P)-binding Rossmann-fold superfamily protein	0.994359	1.02639	1.03434	1.12306	1.02178
NbS00009684g0001.1	PDF2	1.33318	1.08763	1.09842	0.922488	1.02941
NbS00009706g0001.1	HMGA	1.34935	1.07799	0.829147	0.853953	0.99359
NbS00009728g0003.1	ARA12	1.05006	1.38664	1.42068	1.17403	1.0602
NbS00009732g0022.1	ATMDAR1, MDAR1	0.796803	0.966519	1.08486	1.27521	0.982657
NbS00009733g0006.1	Calcium-binding EF-hand family protein	1.09861	1.10244	1.09988	1.14467	1.12883
NbS00009733g0021.1	PTAC17	0.925648	0.994026	0.977626	1.1411	1.05786
NbS00009746g0007.1	P-loop containing nucleoside triphosphate hydrolases superfamily protein	1.11015	1.08246	1.10664	1.11081	1.14392
NbS00009748g0005.1	GAD4	0.776128	0.854872	0.907612	1.05298	0.910434
NbS00009774g0001.1	Bifunctional inhibitor	1.19302	1.28736	1.28723	0.999347	1.23102
NbS00009780g0005.1	Zinc-binding ribosomal protein family protein	1.16709	0.939564	1.1158	0.913188	1.13028
NbS00009781g0010.1	GDSL-like Lipase/Acylhydrolase superfamily protein	1.35642	0.85178	0.77836	1.25643	1.12238
NbS00009823g0001.1	——	1.23051	1.07604	0.975077	1.05553	1.00187
NbS00009823g0110.1	——	0.980702	1.1121	1.11858	1.15289	1.0793
NbS00009827g0010.1	NADH-ubiquinone oxidoreductase 20 kDa subunit	0.831346	1.13198	1.20604	1.26111	1.06985
NbS00009856g0015.1	ACT7	0.976696	1.07338	1.14097	1.22701	1.12033
NbS00009870g0011.1	vacuolar ATPase subunit F family protein	0.813774	0.917825	0.87534	1.22947	1.01726
NbS00009873g0002.1	NAGK	0.917414	0.89613	0.872052	0.841241	0.826415
NbS00009882g0003.1	Cysteine proteinases superfamily protein	0.900246	1.09664	1.17246	1.32343	1.05026
NbS00009883g0010.1	KH domain-containing protein	0.991685	0.84835	0.874469	0.807562	0.789604
NbS00009889g0007.1	B-cell receptor-associated 31-like	0.767495	0.749755	0.752371	0.739904	0.929298
NbS00009901g0006.1	NAD(P)-linked oxidoreductase superfamily protein	1.06057	1.07471	0.989024	1.04217	1.08123
NbS00009910g0015.1	Protein kinase superfamily protein	0.792714	1.06572	1.03844	1.1339	1.12411
NbS00009918g0004.1	Ribosomal protein L22p/L17e family protein	1.43306	0.983019	1.02965	0.965576	1.23718
NbS00009944g0008.1	MBF1B, ATMBF1B	1.62388	0.873287	0.898278	0.64199	0.962842
NbS00009953g0012.1	APA1, ATAPA1	0.760735	0.597079	0.913026	0.77172	0.822894
NbS00009957g0004.1	DPE1	0.980345	1.11472	1.03511	0.985134	1.07346
NbS00009977g0012.1	Putative glycosyl hydrolase of unknown function (DUF1680)	0.988273	1.28724	1.09281	1.09605	1.04643
NbS00009983g0008.1	HSP70, ATHSP70	0.88192	0.784484	0.802456	1.14055	0.869916
NbS00009984g0010.1	transducin family protein / WD-40 repeat family protein	1.24446	1.13737	1.13081	1.14206	1.09239
NbS00009991g0103.1	——	0.88607	1.02336	0.951723	0.982734	0.928593
NbS00009993g0003.1	——	0.912291	0.929136	0.784587	0.83566	0.932928
NbS00010002g0119.1	——	1.13644	1.06446	1.02366	0.858247	0.847113
NbS00010004g0009.1	HOT5, ADH2, GSNOR, ATGSNOR1, PAR2	0.793328	0.955346	1.03659	1.37981	1.10401
NbS00010009g0002.1	AGO1	0.957301	1.08906	0.985698	1.00315	0.876383
NbS00010018g0004.1	NEV, AGD5	0.967182	0.942137	0.910204	1.17026	1.13053
NbS00010023g0006.1	NAP1;2	1.19895	0.908699	0.830211	0.813737	1.01691
NbS00010029g0009.1	Insulinase (Peptidase family M16) family protein	0.902114	0.989745	1.05799	1.20118	1.09324
NbS00010046g0020.1	NQR	0.96719	0.913254	0.887613	1.11721	1.01964
NbS00010048g0009.1	RPL16	1.25111	0.996974	1.16306	0.845591	1.11055
NbS00010049g0002.1	Leucine-rich repeat (LRR) family protein	0.969165	1.0508	1.12437	1.15531	1.0242
NbS00010066g0030.1	B73, SIR4, CNX, CHL6, CNX1	0.997061	1.64094	0.858851	0.847276	0.820512
NbS00010066g0031.1	ATCYSB, ATCYS6, CYSB	0.895043	0.904097	0.931002	1.00954	0.982272
NbS00010066g0036.1	ATCDPMEK, PDE277, ISPE, CDPMEK	1.06946	1.11919	1.12665	1.03774	0.990416
NbS00010066g0037.1	ATCDPMEK, PDE277, ISPE, CDPMEK	0.8639	0.879183	0.803903	0.804434	0.843584
NbS00010071g0005.1	ACS	0.809726	1.20183	1.0249	1.25488	1.01806
NbS00010072g0002.1	RNA 3'-terminal phosphate cyclase/enolpyruvate transferase, alpha/beta	1.16432	0.921447	0.94431	1.02441	1.03904
NbS00010078g0005.1	ATHCHIB, PR3, PR-3, CHI-B, B-CHI, HCHIB	0.886285	1.07325	1.11815	1.35225	1.12172
NbS00010081g0019.1	ACS10	0.877008	1.22304	1.30363	1.1718	1.05221
NbS00010081g0022.1	Leucine-rich repeat protein kinase family protein	1.18894	0.978335	0.805655	0.813168	0.809956
NbS00010094g0011.1	O-Glycosyl hydrolases family 17 protein	1.00945	0.910487	0.922774	0.9199	0.922221
NbS00010129g0001.1	Glycosyl hydrolase superfamily protein	0.708874	0.794359	0.719857	1.43111	1.25085
NbS00010162g0002.1	RNA binding	0.895595	0.778831	0.760903	0.639168	0.866078
NbS00010167g0005.1	——	1.14329	0.980319	1.19602	0.872817	1.10274
NbS00010174g0007.1	TPR3	1.36485	1.05396	1.0282	0.930582	1.01202
NbS00010186g0022.1	NAD(P)-binding Rossmann-fold superfamily protein	0.904982	0.909806	0.858756	0.89686	0.867106
NbS00010200g0021.1	ferredoxin-related	1.16802	1.13018	1.04879	1.01586	1.01864
NbS00010230g0003.1	C/VIF2, ATC/VIF2	1.00835	0.695235	0.648925	0.58211	0.621584
NbS00010243g0006.1	signal recognition particle binding	1.05026	1.09443	1.09873	1.18324	1.05787
NbS00010265g0115.1	——	1.09357	1.13027	1.03136	0.922957	0.933789
NbS00010287g0014.1	Oxysterol-binding family protein	1.11737	0.968761	0.989953	1.16551	1.18678
NbS00010289g0121.1	——	1.02926	1.02957	0.917375	1.22931	1.14243
NbS00010289g0123.1	——	1.04215	0.842807	0.839765	0.948608	0.777786
NbS00010323g0009.1	GAE6	1.09816	1.09837	0.958628	1.042	1.19178
NbS00010331g0001.1	CPK9	0.944228	0.972979	0.965217	1.10199	1.08101
NbS00010341g0003.1	NIR1, NIR, ATHNIR	1.13675	1.03005	1.11844	1.10524	0.966552
NbS00010354g0017.1	ATPDAT, PDAT, PDAT1	0.893835	1.04187	1.10414	1.22425	1.15951
NbS00010357g0007.1	Predicted pyridoxal phosphate-dependent enzyme, YBL036C type	1.01435	1.09819	0.999856	0.941859	0.886282
NbS00010365g0009.1	Protein kinase superfamily protein	1.19088	1.11603	1.08671	1.15029	1.06848
NbS00010366g0002.1	SAP domain-containing protein	1.00096	0.964153	0.904063	1.03443	0.962898
NbS00010366g0317.1	——	1.06116	0.841969	0.847828	0.972459	0.949273
NbS00010382g0016.1	Ribosomal protein S5 family protein	1.04548	0.806583	0.917628	0.979359	1.09953
NbS00010382g0019.1	Target of Myb protein 1	1.02158	0.961834	0.97731	0.989887	0.970066
NbS00010382g0205.1	——	1.15093	0.855213	0.899801	1.22894	1.16499
NbS00010386g0020.1	Protein kinase protein with tetratricopeptide repeat domain	1.09868	1.09212	1.04657	0.983144	1.04898
NbS00010403g0009.1	Glycosyl hydrolases family 31 protein	0.928566	1.16612	1.18479	1.20658	1.02001
NbS00010406g0002.1	NADH:ubiquinone oxidoreductase, 17.2kDa subunit	1.29988	0.972641	0.973738	0.825268	1.14856
NbS00010417g0005.1	——	0.839447	0.954943	1.00693	1.0673	1.02209
NbS00010425g0009.1	PTAC5	0.904365	0.919096	1.25145	1.25666	1.01479
NbS00010425g0011.1	putative type 1 membrane protein	1.08629	0.946144	1.09105	0.918086	1.04998
NbS00010445g0004.1	Ribosomal protein S12/S23 family protein	1.08599	0.982874	0.921852	1.12134	1.10137
NbS00010452g0021.1	Phosphoglycerate mutase, 2,3-bisphosphoglycerate-independent	0.928679	1.21459	1.08961	1.12015	1.00549
NbS00010479g0009.1	ATAAH, AAH	1.03813	0.956904	1.14249	1.16343	1.02539
NbS00010488g0009.1	ARC6	0.979408	0.978855	0.918904	0.926343	0.91722
NbS00010505g0011.1	Ribosomal protein L32e	1.11974	1.00539	1.10565	0.98952	1.06089
NbS00010530g0109.1	——	0.932394	0.923459	0.914327	1.04577	0.981477
NbS00010545g0303.1	——	1.05999	1.04469	1.01009	1.03633	1.18484
NbS00010554g0106.1	——	1.08507	0.974165	1.03794	1.02247	1.0891
NbS00010569g0001.1	NAS3, ATNAS3	0.93739	1.02392	1.19382	1.18828	1.11757
NbS00010575g0012.1	IDH1, IDH-I	0.874856	0.955256	0.9187	0.967691	0.909663
NbS00010579g0015.1	——	0.970982	1.08031	1.0525	1.26216	1.14965
NbS00010590g0110.1	——	1.00499	0.998777	0.991622	1.03001	1.08277
NbS00010595g0010.1	HSBP, AtHSBP	0.777347	0.649762	0.949321	0.672299	1.03495
NbS00010608g0002.1	ATGRP2B, ATCSP4, GRP2B	1.15714	0.884886	0.876885	0.940513	0.998655
NbS00010608g0012.1	ATTOC132, TOC132	1.26006	0.949537	0.945512	0.953504	0.986327
NbS00010611g0009.1	EFE, ACO4, EAT1	0.914038	0.765442	0.848641	0.818513	0.959928
NbS00010633g0004.1	GAD, GAD1	0.707223	1.02559	0.849438	1.34515	0.755322
NbS00010634g0008.1	PP2A-3	0.994695	0.770265	0.768514	0.775762	0.853
NbS00010637g0012.1	QPT	0.965467	1.10215	0.934963	1.18812	1.02259
NbS00010716g0003.1	ATPTPKIS1, DSP4, SEX4, ATSEX4	0.988232	1.00375	0.958318	0.933901	1.03438
NbS00010732g0001.1	——	1.13066	1.213	1.38925	0.929909	1.35723
NbS00010765g0005.1	ATGDI2, GDI2	0.957328	0.959462	0.945208	0.945062	0.864145
NbS00010765g0111.1	——	0.991069	1.08618	0.907018	1.34549	1.10027
NbS00010779g0002.1	Glycoprotein membrane precursor GPI-anchored	0.823446	1.20249	1.11134	1.13307	1.11583
NbS00010815g0010.1	Ribosomal protein S8e family protein	0.874881	0.667578	0.6485	0.652338	0.729807
NbS00010827g0018.1	SGNH hydrolase-type esterase superfamily protein	0.83143	0.859474	0.929915	1.00042	0.950037
NbS00010829g0008.1	DNAJ heat shock family protein	1.43228	1.38258	1.15924	1.32739	1.26409
NbS00010831g0013.1	SHM4	1.09744	0.932103	0.914903	0.997914	1.02303
NbS00010856g0012.1	ATQC, QC, QCT	1.05755	1.02799	1.00812	1.12008	1.1019
NbS00010864g0008.1	GC1	0.906701	1.10272	1.16041	1.19728	1.02025
NbS00010866g0002.1	LETM1-like protein	1.25793	0.99468	1.11954	0.891001	1.00178
NbS00010885g0013.1	VDAC1, ATVDAC1	0.943231	1.47109	0.623708	0.545246	0.781114
NbS00010892g0008.1	RPL5B	1.14397	0.910008	1.01857	0.994699	1.09931
NbS00010902g0015.1	AMP-dependent synthetase and ligase family protein	0.776837	0.97995	0.957206	0.885189	0.778221
NbS00010903g0004.1	RAP74, ATRAP74	1.37133	0.920542	0.855053	0.795854	0.952694
NbS00010903g0030.1	tRNA synthetase class I (I, L, M and V) family protein	1.02754	1.10074	1.09305	1.21686	1.06369
NbS00010935g0008.1	RGP3, RGP	0.902557	0.927586	0.930687	1.08752	0.945853
NbS00010950g0113.1	——	1.17872	0.92186	1.08267	0.855755	0.978286
NbS00010950g0116.1	——	0.932685	1.01232	0.991718	0.931058	0.961709
NbS00010956g0010.1	Clathrin light chain protein	1.07059	0.928061	1.01157	1.04408	1.0457
NbS00010964g0005.1	PMH2, ATRH53	1.39854	0.92045	0.824258	0.709497	0.991705
NbS00010967g0020.1	Ribosomal protein S5 family protein	0.949081	0.939301	1.01495	0.917387	0.80288
NbS00010991g0005.1	ATRZ-1A	0.756592	0.958725	0.915173	1.22275	1.10368
NbS00010992g0005.1	FLA8, AGP8	1.11497	1.07552	1.02175	1.07589	1.02855
NbS00011007g0119.1	——	0.97771	0.943742	1.04757	0.977205	0.976123
NbS00011011g0001.1	RNA-binding (RRM/RBD/RNP motifs) family protein	0.902693	0.981515	0.954912	1.21327	1.08472
NbS00011011g0027.1	mMDH2	1.12293	0.970482	1.05567	1.00716	1.05026
NbS00011015g0001.1	alpha/beta-Hydrolases superfamily protein	0.852402	0.904302	0.857292	0.77968	0.833717
NbS00011031g0002.1	ACT7	1.00882	0.837398	0.851724	0.751983	0.715773
NbS00011031g0007.1	ATCTIMC, TPI, CYTOTPI	0.893176	1.04014	1.08636	1.08451	0.986955
NbS00011040g0001.1	Small nuclear ribonucleoprotein family protein	1.54574	0.784554	0.574414	0.595099	0.888614
NbS00011047g0007.1	Subtilase family protein	0.894304	1.17237	1.13884	1.23393	1.09246
NbS00011061g0019.1	APFI, GAMMA CA2	0.832341	0.952289	1.01511	1.10956	1.00424
NbS00011065g0005.1	ATPPC3, PPC3	1.11788	1.21072	1.13055	1.23253	1.0909
NbS00011076g0013.1	RPS18C	1.2797	0.966033	0.965557	1.05728	1.12299
NbS00011086g0008.1	ATILP1, ILP1	1.08616	0.811059	0.724636	0.693467	0.810974
NbS00011121g0018.1	ADL2, DRP3A	1.40857	1.04022	1.06985	1.0855	1.06745
NbS00011128g0009.1	ATPHB1, PHB1	1.12829	1.00021	0.977704	0.871176	0.901393
NbS00011131g0002.1	——	1.09358	1.17188	1.1127	0.962366	1.01047
NbS00011131g0010.1	2-oxoglutarate (2OG) and Fe(II)-dependent oxygenase superfamily protein	0.743526	0.963127	1.0319	1.33392	0.957771
NbS00011133g0005.1	XTR7, XTH15	1.22776	1.02548	0.932662	1.23509	1.23817
NbS00011134g0112.1	——	0.877507	0.882788	0.902718	0.851191	0.856507
NbS00011140g0006.1	Glycosyl hydrolase family protein	1.16083	1.02592	1.01415	1.104	1.08038
NbS00011186g0004.1	FAD/NAD(P)-binding oxidoreductase	0.996378	1.10829	1.13663	1.02637	0.994566
NbS00011204g0006.1	IMS1, MAML-3, IPMS2	0.988965	0.858369	0.774962	0.642881	0.668464
NbS00011208g0006.1	U1-70K, U1SNRNP	1.37343	0.739324	0.647759	0.702906	1.04588
NbS00011216g0113.1	——	1.04537	0.892356	0.90378	0.799545	0.822603
NbS00011278g0018.1	Alba DNA/RNA-binding protein	0.920376	1.03677	1.07825	1.26724	1.14432
NbS00011293g0004.1	HAD-superfamily hydrolase, subfamily IG, 5'-nucleotidase	0.62894	0.816201	0.979184	1.2003	1.09687
NbS00011316g0121.1	——	1.13661	0.809661	0.838456	0.803028	0.862713
NbS00011338g0016.1	GDSL-like Lipase/Acylhydrolase superfamily protein	1.04774	1.00785	1.11991	1.01671	1.10715
NbS00011338g0017.1	GDSL-like Lipase/Acylhydrolase superfamily protein	1.00464	0.811993	0.880006	0.968033	0.97786
NbS00011355g0109.1	——	1.25116	0.967473	1.12155	0.892008	1.07712
NbS00011364g0005.1	PEX14, ATPEX14, PED2	0.891406	0.805186	0.840289	0.713453	0.739956
NbS00011377g0009.1	COX6B, ATCOX6B2	0.881538	0.92245	0.921693	0.904989	0.840339
NbS00011427g0010.1	TPLATE	1.11038	0.904465	0.902811	0.98796	0.887949
NbS00011428g0117.1	——	0.938045	0.832166	0.844966	1.01709	0.919327
NbS00011429g0007.1	ACX1, ATACX1	0.827339	1.18425	1.05444	1.31934	1.10928
NbS00011430g0019.1	CIP1	1.03519	0.951853	1.00693	1.03737	0.981055
NbS00011453g0008.1	NAD(P)-binding Rossmann-fold superfamily protein	0.97622	1.05066	1.00963	1.02162	1.0238
NbS00011481g0002.1	ATCBL3, CBL3	0.942077	1.21419	1.14809	1.15481	1.03891
NbS00011486g0006.1	ILL3	0.929295	0.677348	0.756987	0.641614	0.798498
NbS00011489g0001.1	ATGCN4, GCN4	0.743798	0.641533	0.624161	0.586996	0.672859
NbS00011496g0008.1	ALAAT2	1.04546	1.15761	1.15655	1.12781	0.893412
NbS00011507g0002.1	Curculin-like (mannose-binding) lectin family protein	1.06806	0.925914	0.962449	1.142	1.19853
NbS00011530g0022.1	——	1.13595	1.1448	1.04316	1.09536	0.998746
NbS00011533g0124.1	——	0.971052	1.1313	1.23692	1.05445	0.978479
NbS00011536g0014.1	uridine 5'-monophosphate synthase / UMP synthase (PYRE-F) (UMPS)	0.978149	0.941297	1.03043	0.999838	0.925894
NbS00011538g0007.1	——	0.934754	1.35142	1.15399	1.4709	1.11126
NbS00011558g0007.1	alpha/beta-Hydrolases superfamily protein	0.841888	0.920903	0.741271	1.6376	1.39003
NbS00011563g0010.1	FIP1	0.866746	1.00089	0.992193	1.07034	0.992615
NbS00011572g0004.1	CAC2	1.01771	0.925644	0.917123	0.967922	1.002
NbS00011572g0005.1	——	1.13838	1.05237	1.10415	0.942267	0.988558
NbS00011588g0313.1	——	0.874139	1.1016	1.05737	1.11646	1.12404
NbS00011588g0317.1	——	1.10183	0.861082	0.911834	0.817679	0.897273
NbS00011613g0011.1	Hop2	1.06465	1.08532	1.1573	1.16229	1.10454
NbS00011617g0006.1	GGT1	0.975526	1.15777	1.10117	1.16553	1.04293
NbS00011643g0012.1	FEY, FEY3	1.01834	0.713408	0.705287	0.640027	1.33227
NbS00011663g0311.1	——	0.816706	0.744969	0.912338	1.13007	1.03387
NbS00011687g0014.1	Leucine-rich repeat (LRR) family protein	1.02008	0.763761	0.750645	0.749067	0.83153
NbS00011701g0014.1	CLPX	0.957981	0.816243	0.734294	0.879248	0.81603
NbS00011744g0007.1	LON_ARA_ARA, LON1	0.863041	0.642028	0.81952	0.560682	0.617748
NbS00011746g0004.1	Glycosyl hydrolase family protein	0.983854	1.04195	0.935526	0.997749	0.914081
NbS00011764g0010.1	ATPDIL1-6, ATPDI4, PDI4, PDIL1-6	0.993467	0.965668	1.00448	0.969883	1.05126
NbS00011769g0002.1	Maf-like protein	0.983549	1.26548	1.19236	1.279	1.14606
NbS00011780g0011.1	Endosomal targeting BRO1-like domain-containing protein	0.966861	1.10621	0.954036	0.877836	0.867342
NbS00011798g0007.1	Protein of unknown function (DUF726)	0.960244	1.06532	1.10922	1.21938	0.950137
NbS00011813g0009.1	GAPC-2, GAPC2	0.781641	0.927542	0.900522	1.06917	0.942578
NbS00011838g0010.1	AtkdsA1	0.930698	0.955334	0.917838	0.853228	0.878569
NbS00011854g0009.1	Ribosomal protein L13 family protein	1.39257	0.909347	0.978983	0.850873	1.07921
NbS00011860g0007.1	Small nuclear ribonucleoprotein family protein	0.942578	0.862467	0.849718	0.9913	0.962253
NbS00011874g0009.1	cICDH	0.87337	1.11969	1.1507	1.46823	1.12008
NbS00011877g0027.1	Nucleic acid-binding	1.0784	0.820701	0.792299	0.773415	0.902204
NbS00011891g0002.1	ATNPSN12, NPSN12	1.2272	0.970854	0.971765	0.663344	0.919413
NbS00011906g0010.1	FAB1	0.977423	0.878303	0.913169	0.890014	0.872486
NbS00011924g0112.1	——	0.992726	1.0286	0.949426	0.950869	0.925789
NbS00011932g0016.1	GRF9, GF14 MU	0.999193	1.09605	1.10798	1.05819	1.1196
NbS00011932g0019.1	ketol-acid reductoisomerase	0.971761	1.16505	1.09543	1.27648	1.3807
NbS00011949g0004.1	GLX2-3, ETHE1, GLY3	0.89597	0.967367	0.914045	0.832073	0.833573
NbS00011955g0007.1	Galactose mutarotase-like superfamily protein	1.05603	1.13186	1.16949	1.24035	1.04518
NbS00011956g0004.1	PVA12	0.989629	0.948258	0.971318	1.09618	1.00505
NbS00011959g0015.1	Nascent polypeptide-associated complex (NAC), alpha subunit family protein	0.782521	0.870343	0.813849	0.97943	0.916926
NbS00011972g0104.1	——	0.955247	0.891865	0.777574	0.963277	0.967949
NbS00011984g0018.1	Ribosomal protein L32e	1.42757	1.0561	1.19056	0.968746	1.15579
NbS00012018g0105.1	——	1.08641	1.00562	1.08411	1.11859	1.02916
NbS00012047g0014.1	ADSS	1.00657	1.10762	1.07217	1.00531	0.999296
NbS00012048g0003.1	Ribosomal protein L18ae/LX family protein	1.2084	0.758236	0.879394	0.605522	0.907563
NbS00012077g0011.1	Pectinacetylesterase family protein	1.10017	0.898792	0.935997	0.908624	0.961428
NbS00012090g0005.1	——	0.826945	0.897897	0.78151	0.80888	0.809484
NbS00012093g0005.1	——	0.881119	1.18776	1.11188	1.07898	1.00594
NbS00012093g0021.1	Concanavalin A-like lectin protein kinase family protein	1.01199	1.10147	1.05477	1.09459	1.03772
NbS00012113g0013.1	ALDH3F1	0.994156	1.47867	1.04753	1.1721	0.995455
NbS00012117g0008.1	RKL1	0.942079	0.988591	0.906797	0.783176	0.87655
NbS00012120g0002.1	cAMP-regulated phosphoprotein 19-related protein	1.5802	1.1418	1.3985	0.970194	1.18635
NbS00012136g0003.1	Glycosyl hydrolase family protein	1.0075	1.19222	1.12582	1.15181	1.1821
NbS00012180g0012.1	ATSUFS, SUFS, ATCPNIFS, ATNFS2, CPNIFS	0.851146	0.865716	0.86788	0.890446	0.812502
NbS00012195g0005.1	ATATG3, ATG3	0.970427	1.1198	1.05092	1.08622	1.05291
NbS00012199g0013.1	alpha/beta-Hydrolases superfamily protein	1.02081	0.86444	0.962168	1.01829	0.964158
NbS00012210g0004.1	EXGT-A4, XTH5	0.95689	0.879234	1.03633	0.956329	0.925526
NbS00012215g0006.1	ATGDI2, GDI2	0.95008	0.966963	1.05842	1.12201	1.03619
NbS00012218g0011.1	DELTA-OAT	0.970076	0.918714	0.826954	0.959677	1.05655
NbS00012225g0018.1	RHD3	1.27057	0.805395	0.95449	0.872793	0.808474
NbS00012225g0112.1	——	0.816958	1.01622	1.03114	1.16798	1.12245
NbS00012245g0004.1	——	1.10348	0.906864	1.10079	0.942751	0.912642
NbS00012305g0006.1	SWIB complex BAF60b domain-containing protein	1.06463	1.16245	1.1602	1.06882	1.18442
NbS00012322g0004.1	Dihydrolipoamide succinyltransferase	0.929389	1.16037	1.37857	1.28423	1.17006
NbS00012344g0005.1	ALPHA-SNAP2, ASNAP	1.13973	1.05609	0.968471	0.922268	0.976704
NbS00012356g0019.1	transducin family protein / WD-40 repeat family protein	1.03582	0.840056	0.825313	0.77785	0.81926
NbS00012361g0027.1	Arabidopsis thaliana protein of unknown function (DUF821)	1.27402	1.18609	1.20535	1.00705	1.14279
NbS00012389g0018.1	PEX19-1, AtPEX19-1	3.72518	0.681312	0.843791	0.574178	0.824007
NbS00012398g0007.1	ECH2, ATECH2	0.848257	0.836512	0.887503	1.04036	0.955181
NbS00012420g0004.1	MOR1, GEM1	1.31919	0.999517	0.991948	1.10391	1.1006
NbS00012441g0004.1	——	0.970437	1.22676	1.11018	1.0854	1.10073
NbS00012460g0034.1	NAD(P)-binding Rossmann-fold superfamily protein	0.92264	1.09311	1.13514	1.03014	0.963296
NbS00012466g0002.1	HAD superfamily, subfamily IIIB acid phosphatase	1.08209	1.11999	1.03137	1.00354	0.953753
NbS00012486g0021.1	Gibberellin-regulated family protein	0.57037	0.41487	0.459802	0.370699	0.697815
NbS00012491g0009.1	——	1.27669	1.14182	1.21897	1.13215	1.07392
NbS00012499g0004.1	Ribosomal L29 family protein	1.27049	1.03235	1.07279	1.04359	1.13135
NbS00012535g0111.1	——	0.998294	0.958289	0.925139	0.733152	0.828427
NbS00012538g0005.1	tRNA/rRNA methyltransferase (SpoU) family protein	1.12651	0.959574	0.960647	0.883394	0.904487
NbS00012555g0005.1	nucleoporin-related	1.3397	0.785091	0.821217	0.774192	0.74755
NbS00012559g0006.1	Methionine sulfoxide reductase (MSS4-like) family protein	0.991949	1.05565	1.09947	1.18866	1.10986
NbS00012569g0012.1	RPS6, RPS6A	0.866159	0.837062	1.12881	0.869987	0.960541
NbS00012575g0015.1	Lactate/malate dehydrogenase family protein	0.97238	0.879398	0.862796	0.828806	0.862307
NbS00012577g0009.1	ATCIMS	0.924789	0.934462	1.0194	1.1095	1.1478
NbS00012580g0015.1	DNA polymerase V family	1.45922	1.1256	0.976413	1.02227	1.11507
NbS00012609g0009.1	RACK1C_AT	0.997828	1.18642	1.13317	1.37343	1.31253
NbS00012616g0007.1	DNAJ heat shock family protein	1.13745	1.2293	1.17772	1.12096	1.1073
NbS00012625g0018.1	glutamate-ammonia ligases;catalytics;glutamate-ammonia ligases	0.869127	0.995552	1.0283	1.09618	1.03979
NbS00012628g0002.1	TPP2	0.952495	0.972644	1.02661	0.946589	0.973284
NbS00012641g0008.1	O-methyltransferase family protein	0.978172	0.822097	0.826139	0.882262	0.900253
NbS00012648g0014.1	PHT3;1	0.893233	1.1041	1.01631	1.25826	0.991522
NbS00012660g0015.1	Ribosomal protein S4 (RPS4A) family protein	1.0043	1.02725	0.93604	1.09181	1.19247
NbS00012662g0113.1	——	1.01967	1.36304	1.20831	1.29073	1.20857
NbS00012709g0001.1	Calcium-binding EF-hand family protein	0.966172	0.879586	1.04175	0.950975	0.989795
NbS00012724g0014.1	Tetratricopeptide repeat (TPR)-like superfamily protein	1.04789	1.26877	1.00897	1.05109	1.01804
NbS00012728g0014.1	Protein kinase superfamily protein	0.940931	1.03176	0.925267	1.18481	1.12185
NbS00012730g0009.1	ATEGY3, EGY3	0.93375	1.05902	0.903507	0.886735	0.77986
NbS00012742g0007.1	VLN2, ATVLN2	0.907525	0.987917	0.959893	1.21601	1.09117
NbS00012746g0002.1	FLA7	1.12442	1.0838	0.999511	0.964788	1.03145
NbS00012751g0008.1	CONTAINS InterPro DOMAIN/s: Ubiquitin-like, Ufm1 (InterPro:IPR005375); Has 244 Blast hits to 244 proteins in 106 species: Archae - 0; Bacteria - 0; Metazoa - 149; Fungi - 0; Plants - 47; Viruses - 0; Other Eukaryotes - 48 (source: NCBI BLink).	0.852007	0.981951	1.09394	1.15961	1.02026
NbS00012755g0007.1	RNA-binding (RRM/RBD/RNP motifs) family protein	0.923514	1.2047	1.19871	1.20604	1.02033
NbS00012766g0011.1	ATTRX1, ATTRX H1, TRX1	1.01063	1.00544	0.994015	1.25903	1.10623
NbS00012812g0013.1	) pathogenesis-related protein PR10	0.806607	1.26792	0.942624	1.38915	1.05245
NbS00012817g0002.1	ATCDPK2, CPK11, ATCPK11, CDPK2 | calcium-dependent protein kinase 2	0.878969	1.06024	1.12531	1.24503	1.092
NbS00012828g0016.1	——+E1879:E1888	1.58685	1.13515	1.19879	1.14205	1.17847
NbS00012830g0105.1	——	0.75217	1.10677	1.22457	1.58941	1.07486
NbS00012842g0001.1	——	1.1328	0.913755	0.903229	0.71509	0.852617
NbS00012843g0001.1	PETE1	0.831641	1.20554	0.899802	0.795742	1.15596
NbS00012868g0009.1	NAD(P)-linked oxidoreductase superfamily protein	0.775944	1.15177	1.14118	1.24068	0.977906
NbS00012878g0028.1	STA1, EMB2770	1.08408	1.01401	1.04335	1.38108	0.976979
NbS00012890g0001.1	NAP57, AtNAP57, CBF5, AtCBF5	1.19871	1.13977	0.992366	1.06482	1.17114
NbS00012920g0007.1	LAF3, LAF3 ISF2	0.951864	0.930907	0.87898	0.838092	0.845665
NbS00012926g0006.1	dentin sialophosphoprotein-related	0.991313	1.02876	0.674125	0.696313	0.713759
NbS00012928g0003.1	Ribosomal protein L30/L7 family protein	1.21878	1.06253	1.10467	1.00484	1.10807
NbS00012955g0014.1	——	1.0408	0.900795	1.01256	0.822952	0.91313
NbS00012959g0004.1	SBP1	0.882658	1.01285	1.01846	0.940254	0.972783
NbS00012960g0006.1	ATTIL, TIL	0.910526	0.823687	0.828446	0.887694	0.850548
NbS00012966g0007.1	Ribosomal protein L35	1.0191	0.948241	1.25171	0.973765	1.20132
NbS00012972g0007.1	SHM3	1.0593	1.04925	1.06021	1.04087	1.09545
NbS00012989g0003.1	GDSL-like Lipase/Acylhydrolase superfamily protein	1.67781	0.903138	0.843567	0.739518	0.837873
NbS00012997g0014.1	PBD1, PRCGB	0.89817	0.985746	1.00963	1.26291	1.01741
NbS00013017g0003.1	MLP31	1.0441	1.16274	0.978119	1.00174	1.01351
NbS00013051g0118.1	——	0.713169	1.12567	1.26706	1.30203	1.06633
NbS00013071g0023.1	Bifunctional inhibitor/lipid-transfer protein/seed storage 2S albumin superfamily protein	1.55122	1.31642	1.35389	1.36579	1.43029
NbS00013080g0004.1	SPDS1	1.14121	0.904622	1.031	1.15124	0.967813
NbS00013087g0006.1	ENODL9, AtENODL9	1.02564	1.01418	0.750316	0.777978	0.911676
NbS00013102g0008.1	XK-1, XK1	0.999187	0.916794	1.04596	0.82447	0.824186
NbS00013108g0018.1	2-oxoglutarate (2OG) and Fe(II)-dependent oxygenase superfamily protein	1.0075	1.17841	1.00055	1.07478	1.10302
NbS00013127g0022.1	signal recognition particle 19 kDa protein, putative / SRP19, putative	1.11735	0.992089	0.995499	0.690444	0.89059
NbS00013127g0023.1	RPN12a	1.02215	1.01685	1.03779	1.09794	1.00725
NbS00013155g0003.1	——	1.03436	1.03494	1.01618	0.852401	0.838925
NbS00013163g0010.1	ATMAP65-1, MAP65-1	1.24797	1.06983	1.0825	0.932722	1.0584
NbS00013165g0006.1	HOS1	0.754466	0.572643	0.528571	0.506556	0.538557
NbS00013169g0008.1	AT-IE, HISN2	1.03173	1.2384	1.09269	1.18183	1.09901
NbS00013179g0011.1	UPL2	0.749406	0.784368	0.821832	0.788086	0.817394
NbS00013187g0013.1	26S proteasome, regulatory subunit Rpn7;Proteasome component (PCI) domain	1.09881	1.02557	1.00245	1.12618	1.0406
NbS00013188g0003.1	Lipase/lipooxygenase, PLAT/LH2 family protein	0.852314	1.17221	1.22631	1.2938	1.06162
NbS00013194g0009.1	Peroxidase superfamily protein	0.937329	1.24312	1.05993	1.13678	1.23225
NbS00013196g0009.1	emb2746	1.10983	1.07803	0.955974	1.10968	1.03547
NbS00013207g0009.1	Ribosomal protein L1p/L10e family	1.19138	0.866561	1.1647	0.737082	1.29421
NbS00013208g0005.1	GGT3, GGT4	0.965029	0.934397	1.09271	1.00955	1.00837
NbS00013211g0008.1	——	1.57122	1.04865	1.16725	0.893673	0.888592
NbS00013214g0002.1	LCR69, PDF2.2	0.741612	0.440625	0.695755	0.392108	0.623541
NbS00013216g0005.1	Cytokine-induced anti-apoptosis inhibitor 1, Fe-S biogenesis	1.16773	0.983223	1.04651	1.02041	0.982044
NbS00013228g0016.1	RPN1A, ATRPN1A	0.969328	0.980962	1.08277	1.08986	1.0762
NbS00013231g0014.1	seryl-tRNA synthetase / serine--tRNA ligase	0.81099	1.05963	1.17936	1.19967	1.18831
NbS00013238g0101.1	——	1.04158	1.16295	0.945445	1.08185	0.955128
NbS00013238g0120.1		0.980112	0.929784	0.960513	0.947216	0.945421
NbS00013247g0001.1	NTRA, ATNTRA, NTR2	0.763715	1.00705	0.940108	1.01171	0.986012
NbS00013261g0005.1	Glycosyl hydrolase family 38 protein	0.910252	1.09635	0.933049	0.91962	0.973879
NbS00013271g0006.1	emb2171	1.24587	0.973359	0.882201	0.764128	0.952474
NbS00013301g0004.1	Mitochondrial substrate carrier family protein	0.999409	1.1558	1.19368	1.31602	1.2029
NbS00013305g0109.1	——	1.31243	1.03246	1.03086	0.931483	1.01656
NbS00013334g0008.1	AGD8	1.10575	0.794946	0.825633	1.10943	0.970252
NbS00013336g0016.1	S-adenosyl-L-methionine-dependent methyltransferases superfamily protein	0.98631	1.03986	0.95352	0.884373	0.954416
NbS00013340g0203.1	——	0.936103	0.933154	0.836703	0.986889	0.904908
NbS00013343g0013.1	Calcium-dependent lipid-binding (CaLB domain) family protein	0.96331	1.18721	1.03243	1.19397	1.09684
NbS00013345g0014.1	arginine biosynthesis protein ArgJ family	0.836461	0.81008	0.666162	0.808087	0.804012
NbS00013351g0004.1	PHOT1, NPH1, JK224, RPT1	1.04494	0.854253	0.85208	0.627639	1.17834
NbS00013366g0004.1	GAPC-2, GAPC2	0.592422	0.75069	0.795465	1.2035	0.864215
NbS00013381g0009.1	xylose isomerase family protein	1.04632	1.05754	1.01327	1.00918	1.07919
NbS00013388g0010.1	PARLL1, ATNUC-L2, NUC-L2	1.8983	0.810611	0.762062	0.873907	0.872806
NbS00013406g0104.1		1.05237	1.14156	1.126	1.13125	1.09142
NbS00013449g0008.1	KH domain-containing protein	0.843217	0.976175	0.991567	1.24049	1.18053
NbS00013481g0006.1	Amidase family protein	0.902572	1.1562	1.07127	1.06837	0.965895
NbS00013483g0111.1	——	1.12761	1.08719	1.06375	1.08604	1.18066
NbS00013490g0010.1	PUM2	1.05859	0.867655	0.968467	0.706825	0.801017
NbS00013523g0010.1	——	0.879341	0.678749	0.586992	0.561047	0.702967
NbS00013552g0018.1	Phenazine biosynthesis PhzC/PhzF protein	0.924454	1.35372	1.00848	1.38494	1.06988
NbS00013554g0018.1	ATHS1, HS1	1.02816	1.0946	1.07795	1.19146	1.06241
NbS00013558g0007.1	pfkB-like carbohydrate kinase family protein	0.719287	0.686427	0.700302	0.702316	0.927225
NbS00013563g0023.1	ATCXXS1, CXXS1	0.820715	1.30026	1.03379	0.940588	1.09292
NbS00013589g0010.1	prephenate dehydrogenase family protein	1.32375	1.09965	0.971858	1.06281	1.13742
NbS00013591g0003.1	ATNUDT15, ATNUDX15, NUDX15	0.841282	1.02581	1.1038	0.96145	0.937659
NbS00013603g0004.1	ATG2, EBP1, ATEBP1	0.948446	0.944949	0.848925	0.914199	0.959556
NbS00013630g0003.1	ATSLY1	1.00758	0.9405	0.975618	1.06289	1.02521
NbS00013631g0006.1	ATPAP27, PAP27	1.0092	0.931646	0.866693	0.814485	0.864814
NbS00013631g0110.1	——	0.903918	1.05674	0.83078	0.897589	0.941667
NbS00013645g0005.1	SIT4 phosphatase-associated family protein	0.946356	0.922764	0.889511	0.954359	0.924221
NbS00013649g0009.1	GDSL-like Lipase/Acylhydrolase superfamily protein	1.77346	1.33628	0.873674	0.926794	1.22071
NbS00013667g0020.1	ATPDIL1-1, ATPDI5, PDI5, PDIL1-1	0.86584	1.14814	1.06175	1.1726	1.05365
NbS00013723g0013.1	WEB1	0.923315	1.10648	0.99217	1.04496	1.02239
NbS00013734g0008.1	Ribonuclease E inhibitor RraA/Dimethylmenaquinone methyltransferase	0.9725	0.961344	1.06162	1.06278	0.969914
NbS00013741g0121.1	——	0.807096	0.988787	1.02747	0.892543	0.816187
NbS00013764g0007.1	CAT2	0.734156	0.906861	0.868457	1.27527	1.05608
NbS00013770g0011.1	Tetratricopeptide repeat (TPR)-like superfamily protein	1.16352	1.07899	1.04099	1.12979	1.0003
NbS00013789g0116.1	——	0.93361	0.973148	0.872212	0.907213	0.829712
NbS00013825g0003.1	Plant protein of unknown function (DUF827)	1.15667	0.99862	0.996831	1.12745	1.13889
NbS00013826g0003.1	XCP1	1.10787	1.16005	1.06154	1.01005	1.14317
NbS00013845g0026.1	SHD, AtHsp90.7, AtHsp90-7	0.960115	0.962905	1.06527	1.28524	1.00808
NbS00013875g0002.1	——	1.11446	0.879039	1.03242	0.867275	1.07167
NbS00013877g0019.1	NFD2	1.10037	1.19267	1.10188	0.990252	1.01998
NbS00013878g0010.1	Haloacid dehalogenase-like hydrolase (HAD) superfamily protein	0.84672	1.03381	1.09538	1.21191	1.02569
NbS00013889g0001.1	Preprotein translocase Sec, Sec61-beta subunit protein	1.46166	1.02155	0.896267	0.877933	0.797447
NbS00013894g0016.1	TAFII59, TAF6, ATTAF6	1.00385	1.29829	1.0573	1.23673	1.06277
NbS00013926g0107.1	——	1.13204	0.998215	0.907264	0.874293	0.813747
NbS00013930g0007.1	AICARFT/IMPCHase bienzyme family protein	1.09697	1.23105	1.14259	1.19262	1.09137
NbS00013932g0015.1	RPL18	1.0845	0.75416	0.774905	0.731689	0.821865
NbS00013937g0002.1	GIF3	1.18308	1.23696	1.17618	1.10881	1.21497
NbS00013948g0011.1	Inositol monophosphatase family protein	0.951152	0.991513	1.01412	0.986228	0.953639
NbS00013950g0033.1	RNA-binding (RRM/RBD/RNP motifs) family protein	1.04037	0.921231	0.92807	0.816123	0.971231
NbS00013956g0003.1	SMT1, CPH	1.19989	0.94141	1.01236	1.17156	1.04384
NbS00013959g0023.1	eIFiso4G1	1.23663	1.05043	1.03956	1.01051	1.00812
NbS00013968g0016.1	PDK, ATPDHK	0.989752	1.04304	1.05079	0.998085	1.02042
NbS00013980g0014.1	peptidase M1 family protein	0.92988	1.21034	1.2195	1.37285	1.09168
NbS00014011g0003.1	——	1.50549	1.03169	1.47411	1.0035	1.76171
NbS00014030g0108.1	——	1.1681	1.12513	1.06837	0.995911	1.00182
NbS00014042g0011.1	ATB5-A, B5 #2, ATCB5-E, CB5-E	1.25838	1.14331	1.13679	1.16221	1.08926
NbS00014049g0001.1	Heat shock protein 70 (Hsp 70) family protein	1.02774	1.07754	0.942237	0.86444	0.862457
NbS00014052g0002.1	ATPDIL1-1, PDIL1-1	0.914538	0.961485	0.933902	1.28048	1.07779
NbS00014087g0001.1	PYD1	0.843052	1.26301	1.11664	1.13006	1.11722
NbS00014098g0012.1	Cystathionine beta-synthase (CBS) family protein	0.942173	1.16732	1.086	1.15311	1.04833
NbS00014110g0005.1	UBQ6	1.29096	0.981433	1.11406	1.00687	1.29533
NbS00014143g0016.1	Apoptosis inhibitory protein 5 (API5)	1.09093	0.990634	1.04787	0.954158	1.06222
NbS00014152g0001.1	lactoylglutathione lyase family protein	0.836629	1.06653	1.1167	1.18798	1.14618
NbS00014159g0003.1	LPD1, ptlpd1	0.962627	1.07705	1.09742	1.18246	1.05137
NbS00014176g0002.1	ATSBT1.3, SBT1.3	1.26227	0.676745	0.652912	0.719595	0.737414
NbS00014187g0002.1	Dihydrolipoamide succinyltransferase	0.816175	0.86494	1.05622	0.931059	0.953928
NbS00014187g0011.1	AT-HF, HISN4	0.919526	1.19898	1.16439	1.05998	1.00025
NbS00014198g0009.1	UKL3	0.88173	0.99248	0.989548	0.893647	0.832288
NbS00014205g0122.1	——	1.09765	1.0725	1.04721	1.26202	1.05134
NbS00014207g0006.1	AT-IMP, ATKAP ALPHA, AIMP ALPHA	0.989398	0.968755	0.944562	0.876236	0.902535
NbS00014209g0004.1	ACX3, ATACX3	0.920851	0.882886	0.981378	1.50404	1.1661
NbS00014217g0007.1	——	0.916593	1.1315	1.16873	1.21543	1.12265
NbS00014246g0007.1	Quinone reductase family protein	1.03603	1.07569	1.03488	0.953292	1.07027
NbS00014250g0106.1	——	0.675562	0.942997	1.10424	0.959784	0.858855
NbS00014254g0021.1	GRV2, KAM2	0.993185	1.08544	1.12378	1.18628	1.08988
NbS00014258g0001.1	CYN	0.917608	0.963069	0.890424	0.902456	0.962659
NbS00014259g0005.1	SRP72 RNA-binding domain	0.782749	1.18716	1.06963	1.17944	1.10907
NbS00014305g0003.1	APS2, ASA1	1.01222	0.95848	1.00958	1.10713	1.08433
NbS00014320g0008.1	ATGPX4, GPX4	0.775919	0.948928	1.02675	1.01923	0.922993
NbS00014345g0007.1	NUP155	1.07867	0.939879	0.908853	0.958194	0.937459
NbS00014347g0012.1	NAD(P)-binding Rossmann-fold superfamily protein	0.955538	0.945706	0.948445	0.922523	0.922772
NbS00014360g0011.1	——	0.919732	1.08536	1.09678	1.16525	1.18673
NbS00014364g0008.1	PEP	0.850001	0.984987	0.847189	0.810754	0.840551
NbS00014364g0024.1	myosin heavy chain-related	1.09958	1.0617	0.930752	0.964396	0.938733
NbS00014412g0011.1	Ribosomal protein L3 family protein	1.00275	1.21012	1.14538	1.30281	1.10167
NbS00014416g0018.1	Thioredoxin superfamily protein	1.13184	0.878862	0.813678	0.639526	0.766958
NbS00014416g0022.1	5'-AMP-activated protein kinase-related	1.17591	1.0113	0.8745	0.96243	0.96328
NbS00014422g0020.1	PRP4, ATPRP4	1.2203	1.10806	1.03768	1.16844	1.25695
NbS00014422g0026.1	Translocon-associated protein (TRAP), alpha subunit	1.38027	1.07568	1.0596	1.09079	1.03608
NbS00014423g0113.1	——	0.987023	0.821841	0.767111	0.779983	0.837631
NbS00014434g0001.1	selenium binding	1.15409	0.703273	0.810273	0.646285	0.89604
NbS00014459g0004.1	RmlC-like cupins superfamily protein	1.19133	1.16416	1.04228	0.928509	1.02025
NbS00014471g0001.1	eIFiso4G1	1.25978	1.08462	1.07181	0.874757	0.861442
NbS00014471g0021.1	eIFiso4G1	1.06869	0.924276	1.0453	0.951918	0.890045
NbS00014498g0001.1	Ribosomal protein L23/L15e family protein	0.901301	0.884697	0.894879	1.04947	0.978927
NbS00014505g0004.1	ATGGH2, GGH2	0.968643	1.11215	1.08263	1.08663	1.0337
NbS00014525g0009.1	NADH-ubiquinone oxidoreductase-related	1.24795	1.06131	1.05415	0.864041	0.920392
NbS00014535g0003.1	FUM2	0.92375	0.92391	0.826942	0.891632	0.92167
NbS00014538g0012.1	semialdehyde dehydrogenase family protein	1.05507	0.968265	0.958249	1.06166	0.93107
NbS00014566g0021.1	EMB2753	1.20658	0.927392	1.01912	0.929171	1.05179
NbS00014597g0008.1	LACS2, LRD2	0.886184	0.833793	0.834932	0.86538	0.943089
NbS00014598g0002.1	Cytochrome C1 family	0.846305	0.829886	0.922935	0.798388	0.878303
NbS00014603g0011.1	Ribosomal protein L1p/L10e family	1.47511	0.917773	1.38259	0.938415	1.37428
NbS00014634g0006.1	ATCAP1, CAP 1, CAP1	0.94177	0.893766	0.876741	1.13356	0.917636
NbS00014638g0107.1	——	1.90007	1.20334	1.06557	1.04731	1.21069
NbS00014642g0001.1	ATUBA1, MOS5, UBA1	1.05426	1.23024	0.899881	1.00563	0.95126
NbS00014659g0006.1	ATGRX4, GRX4	1.20178	0.901813	0.918668	0.789962	0.917487
NbS00014667g0003.1	ADK2	0.998708	0.955838	0.979981	1.08856	1.03548
NbS00014676g0011.1	CERK1, LYSM RLK1	0.912315	0.984173	0.970358	1.00561	0.951294
NbS00014682g0002.1	LACS8	0.870472	0.831827	0.923312	0.859541	0.893153
NbS00014687g0004.1	——	1.10511	1.14683	1.11455	0.942395	1.10639
NbS00014692g0021.1	——	1.13381	1.02544	1.15745	0.966308	0.969866
NbS00014696g0002.1	LTP3	1.14728	1.17138	1.28534	1.02811	1.11214
NbS00014698g0003.1	Pathogenesis-related thaumatin superfamily protein	0.926155	1.03557	0.858735	1.00292	1.05341
NbS00014700g0019.1	Hyaluronan / mRNA binding family	1.16899	1.00372	0.93233	0.921734	0.971284
NbS00014704g0009.1	DegP7	1.04305	0.806104	0.824827	1.12664	1.10398
NbS00014715g0101.1	——	1.13257	0.949839	1.06697	0.618866	0.818517
NbS00014715g0102.1	——	1.42119	1.43813	1.31763	1.02296	0.981945
NbS00014717g0010.1	ATG2484-1, G2484-1	0.928848	0.789417	0.8855	0.921416	0.740247
NbS00014735g0030.1	ATPase, F1 complex, delta/epsilon subunit	1.29611	0.970879	0.975615	0.951881	1.0924
NbS00014740g0002.1	Auxin-responsive family protein	1.10656	1.24575	1.30673	1.16327	1.22514
NbS00014753g0016.1	UBP14, TTN6, ATUBP14, PER1	1.03956	1.08232	1.03181	1.03848	1.04794
NbS00014754g0018.1	VPS35B	0.876389	1.12466	1.14167	1.20632	1.09633
NbS00014768g0011.1	unknown protein; BEST Arabidopsis thaliana protein match is: unknown protein (TAIR:AT4G38092.1); Has 75 Blast hits to 64 proteins in 20 species: Archae - 0; Bacteria - 0; Metazoa - 36; Fungi - 0; Plants - 22; Viruses - 0; Other Eukaryotes - 17 (source: NCBI BLink).	0.957092	0.703045	0.603386	0.593798	0.797715
NbS00014784g0012.1	ATPURM, PUR5	1.12314	1.02466	1.07718	1.10712	1.00396
NbS00014793g0001.1	Peptidase M20/M25/M40 family protein	0.832209	1.05746	1.1625	1.27488	1.02691
NbS00014820g0003.1	GAPC-2, GAPC2	0.997862	0.910816	0.970043	1.00076	0.947862
NbS00014826g0005.1	UCH3	1.00883	1.03035	1.03542	1.00389	0.962862
NbS00014830g0004.1	TUF, emb2448, TUFF, VHA-E1	0.832807	1.10529	1.15784	1.15896	1.09968
NbS00014839g0006.1	Embryo-specific protein 3, (ATS3)	0.798721	1.05347	1.26371	1.15731	0.987449
NbS00014845g0012.1	FPS2	0.859051	0.975972	0.974969	1.08994	1.11419
NbS00014848g0117.1	——	1.17904	0.861159	0.971809	0.901951	0.930257
NbS00014857g0012.1	ARM repeat superfamily protein	0.974674	1.07776	1.03868	1.09404	1.01009
NbS00014862g0017.1	Tetratricopeptide repeat (TPR)-like superfamily protein	0.96076	1.20155	0.78738	0.808168	0.860636
NbS00014863g0008.1	Tetratricopeptide repeat (TPR)-like superfamily protein	1.23668	0.938121	0.904656	0.869969	0.95904
NbS00014873g0024.1	ATP-dependent caseinolytic (Clp) protease/crotonase family protein	0.987099	0.81722	0.808568	0.775628	0.837109
NbS00014897g0007.1	GTB1	1.08214	1.01485	0.860179	0.977163	0.877813
NbS00014906g0005.1	MVA1, FKP1	1.08263	0.980963	0.865646	0.906285	0.890902
NbS00014920g0008.1	ATGCN3, GCN3	1.07741	1.01065	1.05992	1.06753	1.01251
NbS00014925g0001.1	GTP binding	0.793326	0.830221	0.870621	0.919899	0.859785
NbS00014930g0009.1	ATPDIL1-4, PDI2, ATPDI2, PDIL1-4	1.08266	1.17889	1.13266	1.15019	1.11304
NbS00014940g0015.1	emb1579	1.27586	1.0073	0.876417	0.864467	0.983421
NbS00014962g0001.1	ATFH, FH	1.09959	1.14585	1.12944	1.01149	1.05342
NbS00014976g0007.1	Rubredoxin-like superfamily protein	0.933783	1.08506	0.979485	0.828536	0.909884
NbS00014976g0105.1	——	1.19599	0.976404	0.884585	0.831048	0.762513
NbS00014979g0002.1	BSD domain-containing protein	1.13861	1.09513	1.06778	1.08025	1.02855
NbS00014989g0004.1	Zn-dependent exopeptidases superfamily protein	1.13479	1.2124	1.07547	1.04553	1.04595
NbS00015008g0009.1	Calcineurin-like metallo-phosphoesterase superfamily protein	0.702721	0.908607	0.863539	1.11764	0.945025
NbS00015021g0011.1	AtMC4, MC4	1.04832	1.01825	1.07897	1.09861	1.0686
NbS00015024g0005.1	THI1, TZ, THI4	1.76355	0.78287	0.843665	0.679861	0.820407
NbS00015038g0018.1	CAT2	0.950595	1.06548	1.01076	1.04492	0.9933
NbS00015070g0011.1	XH/XS domain-containing protein	1.08817	1.08641	0.957788	1.08061	1.08084
NbS00015078g0028.1	HDA05, HDA5, ATHDA5	1.05948	1.06559	0.961605	1.00275	0.96431
NbS00015088g0014.1	LTPG1	1.0917	1.10437	1.02819	1.04667	1.09682
NbS00015093g0109.1	——	1.15008	1.39133	1.12093	1.01423	0.945412
NbS00015140g0023.1	heat shock protein 70 (Hsp 70) family protein	1.00577	0.922805	0.98415	1.00189	0.965884
NbS00015145g0113.1	——	0.972798	1.21021	1.30788	1.21393	1.25983
NbS00015149g0013.1	GATA type zinc finger transcription factor family protein	1.26978	1.19901	1.17692	1.13019	1.17895
NbS00015155g0005.1	——	1.04997	0.834282	0.86186	0.729498	0.95067
NbS00015167g0014.1	——	1.10636	0.929803	0.828395	0.843758	0.892738
NbS00015167g0017.1	Sugar isomerase (SIS) family protein	0.827263	1.07265	1.0346	1.07551	0.965249
NbS00015174g0003.1	HD-type acyl-transferase family protein	0.925913	1.00082	0.952394	1.03	0.969238
NbS00015187g0009.1	ATARP4, ARP4	1.04267	1.08461	1.05094	1.01888	0.980492
NbS00015191g0007.1	GAUT4	1.18982	0.689893	0.898578	0.99342	0.936485
NbS00015207g0021.1	ATGSTF8, ATGSTF5, GST6, GSTF8	1.02326	1.07746	1.02674	1.19226	1.24742
NbS00015222g0017.1	ATSFGH, SFGH	0.814544	1.07733	1.04879	1.08747	0.962525
NbS00015245g0012.1	RPS11-BETA	1.04043	1.05032	1.19313	1.06356	1.10193
NbS00015249g0016.1	Protein kinase superfamily protein	0.848967	0.738815	0.769281	0.801821	0.895496
NbS00015249g0017.1	Target of Myb protein 1	0.91977	1.16484	1.02451	0.872195	0.999881
NbS00015249g0026.1	RNA-binding (RRM/RBD/RNP motifs) family protein	1.18007	0.828965	0.87741	1.01908	0.953571
NbS00015289g0012.1	Transducin/WD40 repeat-like superfamily protein	0.95482	0.932453	1.01424	1.05111	1.03359
NbS00015292g0001.1	TSA1, TRP3	1.22262	2.09619	0.88163	0.825718	0.723927
NbS00015338g0013.1	Transport protein particle (TRAPP) component	1.26592	1.02314	0.987264	1.13424	0.994216
NbS00015368g0010.1	QQT2	1.11636	1.13841	1.11568	1.15245	1.15135
NbS00015395g0012.1	NAD(P)-binding Rossmann-fold superfamily protein	1.03424	0.98334	0.888806	0.743184	0.749352
NbS00015428g0001.1	YbaK/aminoacyl-tRNA synthetase-associated domain	1.46223	1.04305	1.14189	1.00442	1.12589
NbS00015438g0006.1	AIR3	1.05654	1.26807	1.16095	1.22909	1.10473
NbS00015445g0002.1	Translation initiation factor IF2/IF5	1.10551	0.904427	0.885379	0.973078	1.06037
NbS00015451g0017.1	——	1.0042	0.881258	0.715205	0.876215	0.949688
NbS00015472g0003.1	ATHRS1, HRS1	1.00843	1.27666	0.914327	0.813341	0.88281
NbS00015473g0001.1	Auxin-responsive family protein	0.982348	1.00204	1.01031	1.00444	0.925413
NbS00015485g0014.1	AIP3, PFD4	1.07149	1.00994	0.998916	1.01499	1.03489
NbS00015495g0014.1	Dihydrodipicolinate reductase, bacterial/plant	0.97372	0.982333	0.883795	0.8618	0.903106
NbS00015502g0003.1	Inositol 1,3,4-trisphosphate 5/6-kinase family protein	0.878212	0.969582	1.07955	1.10219	0.93211
NbS00015506g0009.1	SIR	1.17416	1.07461	1.11315	1.08281	1.27895
NbS00015509g0013.1	——	1.11882	0.812186	0.727709	0.585231	0.701679
NbS00015513g0016.1	ATPLC4, PLC4	1.08191	0.897221	0.744326	0.922455	0.865456
NbS00015519g0014.1	ATAPP1, APP1	0.813387	0.877918	0.889338	0.850012	0.833286
NbS00015519g0015.1	Quinone reductase family protein	0.793405	0.913527	0.981328	0.99812	1.03504
NbS00015541g0006.1	——	1.18659	0.965597	0.980538	1.1855	0.948604
NbS00015555g0001.1	LOCATED IN: cytosol, chloroplast; EXPRESSED IN: 24 plant structures; EXPRESSED DURING: 14 growth stages; BEST Arabidopsis thaliana protein match is: Tudor/PWWP/MBT superfamily protein (TAIR:AT1G15940.1); Has 137162 Blast hits to 70781 proteins in 2973 species: Archae - 289; Bacteria - 24182; Metazoa - 56725; Fungi - 20130; Plants - 6559; Viruses - 758; Other Eukaryotes - 28519 (source: NCBI BLink…	0.842763	0.892427	0.807967	0.895623	0.916748
NbS00015567g0016.1	UBP6, ATUBP6	1.04757	0.902688	0.894882	0.934726	0.929453
NbS00015614g0010.1	IMK2	1.09998	0.951764	0.852455	0.852587	0.910525
NbS00015642g0005.1	ATGRP2	0.990154	0.90734	0.934273	0.800376	0.849488
NbS00015644g0022.1	Single hybrid motif superfamily protein	1.12737	1.14117	1.13276	0.937895	0.90772
NbS00015644g0025.1	PLDALPHA2	0.700574	0.713104	0.635475	0.796641	0.767845
NbS00015644g0026.1	Pectin lyase-like superfamily protein	1.00326	0.977917	1.04196	0.982303	0.992576
NbS00015650g0012.1	winged-helix DNA-binding transcription factor family protein	0.760159	0.953878	1.1272	1.0402	1.28333
NbS00015663g0006.1	ADL1, ADL1A, AG68, DRP1A, RSW9, DL1	1.04317	1.02009	0.984285	1.03493	1.02596
NbS00015671g0004.1	MTHFR2	0.96926	0.974247	0.906983	1.01492	0.987532
NbS00015671g0115.1	——	0.858742	0.903084	0.951436	0.852006	0.837953
NbS00015675g0003.1	TMK1	0.762661	0.713268	1.02671	1.0381	0.931948
NbS00015675g0017.1	Ribosomal protein S18	1.04849	0.97364	1.0845	0.925134	0.887708
NbS00015711g0008.1	Ribosomal protein L6 family protein	1.13813	1.02043	1.08234	1.20034	1.08807
NbS00015742g0009.1	emb2734	1.14247	0.964595	0.925231	0.861004	0.939087
NbS00015766g0001.1	ATPHB1, PHB1	0.954321	0.888226	0.856694	0.828776	0.870244
NbS00015767g0013.1	SR45, RNPS1	1.27665	0.601004	0.66696	0.651506	0.728689
NbS00015779g0114.1	——	1.42912	0.851409	0.828329	0.682699	0.748832
NbS00015779g0116.1	——	1.06596	1.08145	1.06388	0.977234	0.978946
NbS00015780g0008.1	RNA-binding (RRM/RBD/RNP motifs) family protein	1.14529	0.957388	0.914609	0.919205	1.04533
NbS00015794g0018.1	VAR3	1.39064	0.909137	0.813475	0.965973	1.06887
NbS00015876g0008.1	SDP6	0.729193	0.803778	0.876344	1.07134	0.980071
NbS00015898g0013.1	P-loop containing nucleoside triphosphate hydrolases superfamily protein	0.601448	0.630799	0.822641	0.685724	0.820219
NbS00015905g0005.1	EIF4G, CUM2	1.11107	0.775461	0.760372	0.717927	0.800556
NbS00015930g0014.1	LOCATED IN: cytosol, chloroplast; EXPRESSED IN: 24 plant structures; EXPRESSED DURING: 14 growth stages; BEST Arabidopsis thaliana protein match is: Tudor/PWWP/MBT superfamily protein (TAIR:AT1G15940.1); Has 137162 Blast hits to 70781 proteins in 2973 species: Archae - 289; Bacteria - 24182; Metazoa - 56725; Fungi - 20130; Plants - 6559; Viruses - 758; Other Eukaryotes - 28519 (source: NCBI BLink…	0.933095	0.903919	0.816208	0.869848	0.851899
NbS00015957g0014.1	mMDH1	0.798182	1.00678	1.15884	1.12071	1.03
NbS00016044g0023.1	FUNCTIONS IN: molecular_function unknown; INVOLVED IN: biological_process unknown; LOCATED IN: cellular_component unknown; EXPRESSED IN: 23 plant structures; EXPRESSED DURING: 13 growth stages; CONTAINS InterPro DOMAIN/s: Nop14-like protein (InterPro:IPR007276); Has 69842 Blast hits to 35213 proteins in 1572 species: Archae - 363; Bacteria - 20593; Metazoa - 20851; Fungi - 8010; Plants - 2912; Vi…	1.03229	0.792562	0.895887	0.845568	0.956497
NbS00016101g0008.1	Peroxidase superfamily protein	1.32507	1.03781	1.02026	0.867318	1.2082
NbS00016121g0012.1	haloacid dehalogenase-like hydrolase family protein	0.782243	1.06232	0.989303	1.11377	0.821931
NbS00016125g0003.1	SEC14 cytosolic factor family protein / phosphoglyceride transfer family protein	1.06783	0.997156	0.935001	0.937242	1.00178
NbS00016145g0019.1	ATEHD1, EHD1	0.956818	1.07143	1.00243	0.858792	0.991026
NbS00016150g0003.1	UXS6	1.31958	0.750365	0.92387	0.84081	0.814222
NbS00016151g0001.1	SERK1, ATSERK1	0.761206	0.956037	0.87584	1.3167	1.07138
NbS00016165g0011.1	ATMPK3, MPK3, ATMAPK3	0.85464	0.922702	1.01594	1.03797	1.04776
NbS00016188g0008.1	CONTAINS InterPro DOMAIN/s: Nuclear pore complex protein, Nucleoporin Nup85-like (InterPro:IPR011502); Has 30201 Blast hits to 17322 proteins in 780 species: Archae - 12; Bacteria - 1396; Metazoa - 17338; Fungi - 3422; Plants - 5037; Viruses - 0; Other Eukaryotes - 2996 (source: NCBI BLink).	0.938394	0.971151	0.878351	0.927364	0.930628
NbS00016211g0113.1	——	0.971829	0.66072	0.656712	0.541096	0.631388
NbS00016212g0009.1	PAB2, PABP2, ATPAB2	1.03849	1.13052	1.02432	1.04119	1.06108
NbS00016215g0013.1	AtPPa6, PPa6	1.16891	1.04431	1.09964	0.911196	0.896817
NbS00016237g0004.1	APT1, ATAPT1	1.03648	0.845892	0.873291	0.948405	0.918192
NbS00016243g0202.1	——	0.912958	0.992512	0.990029	1.09225	0.986539
NbS00016248g0010.1	STV1, RPL24B, RPL24	1.18931	1.16002	0.987878	1.17925	1.20278
NbS00016273g0013.1	PRS3	1.14037	1.04774	0.81268	0.885346	0.909961
NbS00016274g0005.1	——	1.34706	0.829177	1.12526	0.598349	1.4387
NbS00016278g0109.1	——	0.848049	0.817929	0.813588	0.8457	0.868067
NbS00016278g0304.1	——	1.10946	0.918241	0.909306	0.886879	0.990267
NbS00016353g0013.1	CYTC-1, ATCYTC-A	1.03111	0.969465	1.12177	0.984593	1.15028
NbS00016355g0001.1	FDH	0.778746	1.19398	1.06795	1.19001	1.10587
NbS00016367g0002.1	SLP2	0.682191	0.830802	0.90809	0.895323	0.931813
NbS00016385g0001.1	Eukaryotic aspartyl protease family protein	0.841268	0.991169	1.05071	0.981869	0.940178
NbS00016392g0011.1	AAA-type ATPase family protein	1.02795	1.14041	0.833609	0.807409	0.811883
NbS00016397g0010.1	APM1, ATAPM1	0.884329	1.02104	0.95011	1.1194	1.08064
NbS00016409g0001.1	HEMC	1.25441	1.02094	0.925191	0.905664	1.06037
NbS00016422g0104.1	——	1.28062	1.27868	1.10907	0.997145	1.14613
NbS00016427g0019.1	——	1.12544	0.869088	1.09712	0.93929	1.00934
NbS00016433g0021.1	RNA-binding CRS1 / YhbY (CRM) domain protein	1.20766	0.807414	0.863287	0.652501	0.81123
NbS00016436g0001.1	ATS9, RPN6	0.943599	0.959444	0.932325	1.04154	0.95035
NbS00016464g0006.1	ATAMI1, AMI1, ATTOC64-I, TOC64-I	0.940793	1.07162	1.0441	0.973553	0.930319
NbS00016536g0001.1	Plant invertase/pectin methylesterase inhibitor superfamily protein	1.07039	1.04345	1.10082	1.10888	1.20584
NbS00016540g0008.1	OTC	1.02137	1.1517	1.18389	1.15296	1.10253
NbS00016542g0002.1	Insulinase (Peptidase family M16) protein	1.15329	1.18883	1.24625	1.13623	1.06107
NbS00016570g0007.1	RING/U-box superfamily protein	1.02806	0.777709	0.729031	0.656518	0.744988
NbS00016589g0109.1	——	1.12184	1.0489	1.03332	1.01861	1.03887
NbS00016602g0016.1	Galactose mutarotase-like superfamily protein	0.878494	1.08078	1.17137	1.16395	1.24977
NbS00016605g0006.1	ASD1, ARAF1, ARAF, ATASD1	0.835392	1.02657	0.96511	1.05022	1.08056
NbS00016612g0003.1	ACC1	1.07795	0.942975	0.977751	0.913944	1.0162
NbS00016613g0001.1	MTO3, SAMS3, MAT4	1.48321	0.867321	1.08394	1.35705	1.32656
NbS00016615g0004.1	VEP1, AWI31	0.87916	1.01423	1.05347	1.1611	1.07194
NbS00016615g0005.1	VEP1, AWI31	0.982997	1.04037	1.09172	1.16065	1.10892
NbS00016625g0017.1	TXND9	1.00095	1.00389	1.01384	0.890841	0.926891
NbS00016625g0020.1	Class I peptide chain release factor	1.57491	1.05184	1.09757	0.864515	1.08466
NbS00016642g0003.1	GME	1.02768	0.981497	0.889908	0.826534	0.81579
NbS00016665g0102.1	——	0.859665	1.50707	0.979364	1.18651	1.03432
NbS00016679g0101.1	——	0.990819	1.0935	1.18359	1.29368	1.1193
NbS00016687g0004.1	UDP-Glycosyltransferase superfamily protein	0.927115	1.17955	0.92489	1.06405	1.23468
NbS00016695g0014.1	ATJ2, J2	1.07869	0.938083	1.00874	1.31413	1.12306
NbS00016729g0001.1	GroES-like zinc-binding alcohol dehydrogenase family protein	0.94471	0.956515	0.988544	1.04899	1.00012
NbS00016738g0007.1	ENTH/VHS/GAT family protein	1.28178	0.911134	1.11999	0.91435	1.05024
NbS00016740g0002.1	haloacid dehalogenase-like hydrolase family protein	0.909177	1.07521	1.12604	1.23776	1.10355
NbS00016746g0012.1	Domain of unknown function (DUF303)	1.07319	0.988846	1.04444	0.893668	0.87559
NbS00016746g0013.1	——	1.17695	1.10112	1.10482	0.96407	1.04553
NbS00016765g0002.1	ALDH5F1, SSADH1, SSADH	1.64504	1.11211	0.878563	1.04348	0.844198
NbS00016767g0102.1	——	0.89254	1.03943	1.03287	1.07114	1.04287
NbS00016773g0019.1	RSZ22a, At-RSZ22a	1.27312	0.838537	0.925035	0.908211	1.02582
NbS00016824g0007.1	VDAC1, ATVDAC1	0.858554	1.0452	1.05576	1.23431	1.0607
NbS00016826g0004.1	RNA-binding (RRM/RBD/RNP motifs) family protein	0.938315	0.838169	0.91727	0.943285	1.02607
NbS00016847g0017.1	YKT61, ATYKT61, ATGP1	0.873646	0.763208	0.717205	0.865615	0.803852
NbS00016850g0009.1	GAUT9	1.21989	1.08419	1.14556	1.20232	1.13862
NbS00016856g0010.1	PGI1, PGI	1.00228	1.01171	0.996388	0.995654	1.04042
NbS00016866g0001.1	ATPHS2, PHS2	1.0468	0.814659	0.926309	0.821257	0.759665
NbS00016882g0026.1	XBCP3	1.07545	1.02263	0.973485	0.973355	1.09789
NbS00016898g0005.1	Adenine nucleotide alpha hydrolases-like superfamily protein	0.622236	0.713908	0.738426	0.95736	0.78093
NbS00016903g0015.1	FSD2	1.00215	1.23593	1.13146	1.1149	1.11993
NbS00016941g0002.1	AtSS2, SS2	1.07871	0.892039	0.901775	0.921875	0.897412
NbS00016957g0006.1	RAB geranylgeranyl transferase alpha subunit 1	1.08807	1.19077	1.09831	1.24182	1.07691
NbS00016969g0019.1	Adaptor protein complex AP-1, gamma subunit	0.866892	0.894155	0.896878	0.907397	0.88664
NbS00016969g0024.1	Threonyl-tRNA synthetase	0.874622	0.926556	0.845574	1.04183	0.91707
NbS00016974g0010.1	GDSL-like Lipase/Acylhydrolase superfamily protein	1.0351	1.05575	1.0121	1.07204	1.09411
NbS00016996g0012.1	Regulator of chromosome condensation (RCC1) family protein	0.990098	0.987138	0.923027	0.813847	0.921445
NbS00016998g0007.1	HDA3	1.65822	1.07014	1.06525	1.06078	1.15547
NbS00017024g0004.1	NAD(P)-binding Rossmann-fold superfamily protein	0.84076	1.12162	1.04265	1.14425	1.08694
NbS00017038g0009.1	EMB1144	1.34429	1.21939	1.05367	1.03679	1.2143
NbS00017043g0010.1	ENODL18, AtENODL18	1.10935	0.96789	0.925856	0.76823	0.826442
NbS00017064g0013.1	MIA40	0.728665	0.632556	0.657827	0.489011	0.659239
NbS00017077g0017.1	——	1.07137	0.745562	0.807937	0.799268	0.831037
NbS00017079g0006.1	——	0.825567	1.24553	1.037	0.96335	0.773775
NbS00017090g0001.1	Ribosomal protein S8e family protein	1.12779	0.714299	0.880734	0.932293	0.974989
NbS00017098g0008.1	APG1, VTE3, IEP37, E37	0.844862	0.935817	0.92361	0.99999	1.15758
NbS00017105g0001.1	TIM, PDTPI	1.08092	1.27855	1.18549	1.19402	1.04207
NbS00017106g0004.1	CIPK3	0.795638	0.843563	1.0803	1.12052	1.10273
NbS00017115g0025.1	MOS1	1.1946	0.661096	0.640288	0.622794	0.659939
NbS00017121g0003.1	NAD(P)-binding Rossmann-fold superfamily protein	1.05914	0.97481	0.894073	1.04376	0.996513
NbS00017132g0016.1	ACO3	0.798735	0.885415	0.937793	0.983724	1.04241
NbS00017142g0001.1	IDH-V	0.877572	1.02097	1.02145	0.941789	0.99928
NbS00017148g0013.1	ATAAH-2, UAH	0.828897	1.27544	1.17942	1.21939	1.11571
NbS00017151g0107.1	——	0.844276	1.1268	1.19912	1.15063	1.07554
NbS00017154g0016.1	ATPTPKIS1, DSP4, SEX4, ATSEX4	0.996882	0.762049	0.805428	0.749394	0.80681
NbS00017175g0002.1	SEC22, ATSEC22	1.24226	0.976259	0.97133	0.929254	0.954099
NbS00017183g0010.1	hydroxyproline-rich glycoprotein family protein	1.3564	0.939775	0.90019	1.12491	1.07653
NbS00017213g0016.1	ATPDIL2-1, UNE5, MEE30, PDI11, ATPDI11	1.00798	1.19705	1.16241	1.20354	1.04639
NbS00017213g0030.1	NAD(P)-linked oxidoreductase superfamily protein	1.11602	1.0258	1.40954	0.893808	1.04409
NbS00017215g0011.1	2-oxoglutarate (2OG) and Fe(II)-dependent oxygenase superfamily protein	1.03132	0.916796	1.03374	1.00482	1.00132
NbS00017218g0017.1	POP2, GABA-T, HER1	0.977651	1.02555	1.07758	0.976111	1.0205
NbS00017222g0016.1	FLK	0.996711	0.909306	0.774445	0.800655	0.898669
NbS00017224g0031.1	Protein kinase superfamily protein	0.971108	1.03932	1.10119	1.18845	1.01453
NbS00017232g0002.1	TBL41	0.822742	1.02337	1.06099	0.934982	0.877409
NbS00017233g0005.1	ACD1, LLS1, PAO	0.91159	1.10044	0.855271	1.0675	0.948701
NbS00017239g0008.1	——	0.925826	0.84927	0.787973	0.885369	0.812066
NbS00017255g0005.1	GOS12, ATGOS12	1.39094	0.638544	0.655695	0.645885	0.815296
NbS00017260g0018.1	ATEXO70A1, EXO70A1	1.04961	0.859153	0.883312	0.753185	0.90782
NbS00017260g0021.1	ATEXO70A1, EXO70A1	1.10754	0.791738	0.745402	0.777232	0.796558
NbS00017282g0006.1	——	0.149357	1.83269	1.13362	0.871088	0.259439
NbS00017293g0010.1	VIK	1.08256	0.928077	0.995949	0.91694	0.923134
NbS00017309g0013.1	ATL5, PGY3, OLI5, RPL5A	1.15316	1.03769	1.13785	1.06748	1.16004
NbS00017309g0102.1	——	1.07761	0.852029	0.897174	0.965037	0.942558
NbS00017313g0001.1	Ribosomal protein S5 domain 2-like superfamily protein	1.00258	0.948571	1.09042	1.07879	1.05021
NbS00017323g0009.1	PIP2A, PIP2, PIP2;1	0.983078	1.08024	1.07619	1.21917	1.12493
NbS00017326g0003.1	Bifunctional inhibitor	0.916338	1.24987	1.15543	1.24254	1.25981
NbS00017336g0011.1	NFD5	1.2405	1.05278	1.1276	1.35478	1.1414
NbS00017354g0008.1	PRP39	0.997788	1.04138	0.945158	1.10022	1.07328
NbS00017363g0004.1	EMB3003	0.814178	1.07489	0.896865	1.07913	0.901499
NbS00017368g0001.1	SNARE-like superfamily protein	1.39649	0.926614	0.804735	0.759175	0.910033
NbS00017403g0024.1	Kunitz family trypsin and protease inhibitor protein	0.979751	1.11685	1.08174	1.0403	1.18062
NbS00017432g0014.1	EDR1, ATEDR1	0.909131	0.802036	0.784516	0.824276	0.83505
NbS00017435g0001.1	ATPB, PB	0.946287	1.04862	0.821962	0.960548	0.906116
NbS00017449g0003.1	SSI2, FAB2	0.95724	0.597247	0.54493	0.383934	0.628902
NbS00017463g0015.1	FLK	1.23138	0.953657	0.814949	0.841044	1.07857
NbS00017465g0003.1	ATGRP2	1.07717	1.01122	0.998855	1.04295	1.03927
NbS00017482g0004.1	Integrin-linked protein kinase family	0.869556	1.15569	1.18221	1.05104	1.07557
NbS00017490g0102.1	——	1.10445	1.04888	1.12396	1.11938	1.01153
NbS00017491g0014.1	ATCS, CSY4	0.914428	0.983527	1.12314	0.965043	1.08186
NbS00017494g0009.1	Tropomyosin-related	0.80439	0.593593	0.598438	0.540788	0.680791
NbS00017498g0007.1	Ribosomal protein L7Ae/L30e/S12e/Gadd45 family protein	1.17698	0.955649	0.958704	0.971383	0.991072
NbS00017499g0017.1	KDSB	0.751189	0.718961	0.660847	0.651791	0.726775
NbS00017505g0001.1	SDH1-1	0.758623	1.00544	1.13971	1.18547	0.987291
NbS00017563g0004.1	emb1473	1.09474	0.969092	0.941614	0.889208	1.08214
NbS00017572g0002.1	GAD4	0.642365	0.965963	1.14178	1.47775	1.08495
NbS00017610g0108.1	——	1.38955	1.05574	1.05913	0.957689	1.0306
NbS00017616g0005.1	RD22, ATRD22	1.01769	0.992966	1.22051	0.970675	1.10846
NbS00017622g0006.1	Ribosomal protein L2 family	1.02073	0.948787	0.785153	0.928698	0.959004
NbS00017628g0002.1	PBC1	0.864653	0.926966	0.885699	0.933673	0.892428
NbS00017630g0002.1	SAM-2, MAT2, SAM2, AtSAM2	1.16408	1.03799	1.02945	1.21995	1.16955
NbS00017634g0003.1	CLA1, DEF, CLA, DXS, DXPS2	1.20837	0.905768	0.730468	0.645632	1.06171
NbS00017636g0009.1	——	1.24468	1.05868	0.952742	0.865698	0.823882
NbS00017657g0002.1	IAGLU	0.883571	0.981242	1.07202	1.00647	1.00443
NbS00017697g0006.1	U1A	1.05529	1.2403	1.05848	1.24152	1.1136
NbS00017699g0003.1	RPL23AB	1.05546	0.985436	1.04545	1.093	1.18487
NbS00017703g0002.1	SOBER1	0.941011	1.03727	1.0483	1.03719	1.07452
NbS00017711g0006.1	AFG1-like ATPase family protein	0.956186	0.590207	0.778345	0.737779	0.795976
NbS00017727g0013.1	ATMIPS3, MIPS3	0.971565	1.13302	1.28946	1.16729	0.861127
NbS00017736g0006.1	ATCOAD, COAD	1.32792	0.915745	0.865653	0.782627	0.806346
NbS00017745g0005.1	PEX19-1, AtPEX19-1	1.77406	0.868662	1.01317	0.679574	0.989804
NbS00017751g0001.1	SECE1	0.958077	1.13575	0.950779	0.917545	0.960804
NbS00017754g0002.1	HPR, ATHPR1	0.924627	0.957974	1.10079	1.2151	0.969781
NbS00017757g0022.1	Mog1/PsbP/DUF1795-like photosystem II reaction center PsbP family protein	0.907225	1.097	1.11515	1.05603	1.03707
NbS00017764g0001.1	Ubiquinol-cytochrome C reductase iron-sulfur subunit	1.66951	0.843285	0.880729	0.84015	0.805727
NbS00017775g0001.1	ATGT18, GT18	1.2735	0.735002	0.807164	1.04796	1.09205
NbS00017776g0004.1	GTP binding	0.891418	0.872164	0.803516	0.862207	0.843352
NbS00017806g0004.1	SYCO ARATH	0.901295	0.918639	0.798895	0.93921	0.929204
NbS00017813g0001.1	FRIGIDA-like protein	0.833522	0.876602	0.752247	0.711112	0.805446
NbS00017829g0012.1	ATCHIA, CHIA	1.08455	1.18241	1.20653	1.1473	1.1621
NbS00017836g0015.1	Ribosomal L22e protein family	1.38825	0.949779	1.0933	0.805348	1.05329
NbS00017842g0004.1	arginosuccinate synthase family	1.09816	1.04153	1.11782	1.03516	0.982829
NbS00017854g0003.1	DNA binding	0.824685	0.856947	0.843916	0.904652	0.946194
NbS00017862g0005.1	IVD, ATIVD, IVDH	0.731832	0.96146	0.974647	1.05226	0.911993
NbS00017915g0109.1	——	0.93081	1.07439	1.07644	1.05773	1.05322
NbS00017916g0018.1	NRP2	1.25703	1.04622	1.05781	1.15038	1.11526
NbS00017951g0015.1	Nucleotide-diphospho-sugar transferase family protein	1.05485	0.696692	0.827119	0.945469	0.742735
NbS00017976g0006.1	MFP2, ATMFP2	0.970713	0.983243	1.02312	1.17841	1.05744
NbS00018023g0003.1	glycine-rich protein	1.11805	1.04726	0.961294	0.995299	0.893648
NbS00018030g0021.1	ferredoxin thioredoxin reductase catalytic beta chain family protein	0.978753	1.15716	1.03866	0.889764	0.881005
NbS00018039g0005.1	ATAMY3, AMY3	0.99375	1.06261	1.02241	1.04501	1.0352
NbS00018049g0016.1	RNA-binding ASCH domain protein	1.07639	1.0294	1.10266	1.19935	1.06295
NbS00018084g0013.1	KNAT3	1.08413	1.21864	1.14602	1.10734	1.0631
NbS00018086g0012.1	LYM1	1.18353	1.09374	1.08108	1.1445	1.07281
NbS00018086g0019.1	CH1, ATCAO, CAO	1.27317	0.915963	0.894983	0.858113	1.0713
NbS00018110g0003.1	DSK2	1.06157	1.79422	0.879648	0.833086	0.89023
NbS00018117g0002.1	Calcium-binding EF-hand family protein	1.10779	0.999573	0.783466	0.883425	0.812698
NbS00018144g0003.1	AGO4	0.994022	1.05335	1.00076	0.954032	0.974339
NbS00018150g0010.1	Cupredoxin superfamily protein	1.0717	1.08682	0.974172	0.975203	1.05815
NbS00018155g0020.1	D-isomer specific 2-hydroxyacid dehydrogenase family protein	0.821936	1.00906	0.967266	1.04204	0.950958
NbS00018163g0013.1	PSB29, THF1	1.75042	0.700013	0.706814	0.489766	0.683189
NbS00018171g0004.1	CYP98A3	0.997153	0.749498	0.681061	0.6378	0.713845
NbS00018206g0001.1	——	1.03273	0.88289	1.02754	0.986578	0.887339
NbS00018221g0004.1	ftsh10	0.79674	0.910032	0.893172	1.04197	1.00115
NbS00018251g0006.1	ATOMT1, OMT1	1.07228	0.928695	0.945589	0.99229	1.05334
NbS00018272g0008.1	RD22, ATRD22	0.81441	1.02782	0.99286	0.807757	1.02775
NbS00018295g0003.1	SPFH/Band 7/PHB domain-containing membrane-associated protein family	0.924428	0.966048	1.0555	1.02613	1.06863
NbS00018298g0020.1	RPE	0.959602	1.05428	1.02774	1.0285	0.990449
NbS00018307g0014.1	ASN3	1.05754	0.95618	0.983482	1.05285	0.936449
NbS00018333g0015.1	NAD(P)-binding Rossmann-fold superfamily protein	0.943654	1.01569	1.06892	1.52105	1.17195
NbS00018336g0015.1	APL3	0.940969	0.884843	0.95011	1.45877	1.00832
NbS00018339g0004.1	——	0.967046	1.10943	1.07737	1.0145	1.07032
NbS00018339g0012.1	Single hybrid motif superfamily protein	0.98995	1.11575	0.987443	0.946931	0.941987
NbS00018357g0005.1	AIM1	0.897568	0.97109	0.901221	1.19004	1.10258
NbS00018359g0007.1	LETM1-like protein	1.13532	1.07644	1.19916	1.10687	1.16231
NbS00018364g0009.1	ATJ3, ATJ	0.810909	1.00341	1.15482	1.43409	0.953815
NbS00018395g0002.1	Kunitz family trypsin and protease inhibitor protein	0.652505	0.668774	0.608833	1.62444	0.818775
NbS00018402g0003.1	Eukaryotic aspartyl protease family protein	1.13299	1.05588	1.0573	0.923217	0.903589
NbS00018440g0004.1	——	0.867775	1.12894	1.36751	1.30211	1.31647
NbS00018442g0014.1	NAD(P)-binding Rossmann-fold superfamily protein	0.844823	1.09696	1.1708	1.11069	1.03969
NbS00018463g0105.1	——	0.976828	0.956173	1.00262	1.01551	0.976828
NbS00018481g0004.1	ATABC1, ATATH10, ABC1	0.97445	1.01993	1.022	1.04952	0.995636
NbS00018488g0019.1	LMBR1-like membrane protein	1.0253	0.78295	0.786528	0.697446	0.817304
NbS00018504g0008.1	Ribosomal protein L10 family protein	1.1072	1.13517	1.08629	1.06493	1.00126
NbS00018507g0022.1	FKBP-like peptidyl-prolyl cis-trans isomerase family protein	1.3405	1.12695	1.18129	1.09014	1.11802
NbS00018537g0004.1	Purple acid phosphatases superfamily protein	0.884882	1.07002	0.928779	1.17792	1.06974
NbS00018555g0003.1	EIF-5A, ELF5A-1, ATELF5A-1, EIF5A	1.05325	1.11803	1.08746	0.956791	0.992773
NbS00018589g0006.1	ZPR1 zinc-finger domain protein	1.22697	0.947425	0.924063	0.873037	0.903906
NbS00018659g0009.1	Mitochondrial substrate carrier family protein	0.797214	0.943977	1.01484	1.01863	0.855836
NbS00018664g0004.1	——	1.11816	1.08539	1.16196	1.24435	1.06274
NbS00018730g0001.1	Translin family protein	1.28472	0.881408	0.961497	0.80047	0.939568
NbS00018742g0017.1	AIM1	0.962877	1.02802	0.917632	0.878222	0.889706
NbS00018754g0010.1	U-box domain-containing protein	1.1233	1.19093	1.11441	1.11076	0.997017
NbS00018782g0001.1	Calcium-binding tetratricopeptide family protein	0.871928	0.994794	0.916346	0.916136	0.965298
NbS00018783g0006.1	RPT6A, ATSUG1	0.938814	0.951829	0.916046	1.01785	0.966808
NbS00018787g0010.1	ACT7	0.751021	0.876788	0.971452	0.930961	0.902081
NbS00018806g0002.1	ARC5, DRP5B	1.16185	1.17976	1.21469	1.28248	1.20712
NbS00018806g0004.1	Peroxidase superfamily protein	0.881262	0.977942	0.839738	0.755496	0.826557
NbS00018810g0008.1	APX2, APX1B	0.782377	0.918785	0.985303	1.08331	0.933253
NbS00018865g0005.1	——	1.19737	1.04191	1.08045	1.16254	1.05266
NbS00018901g0005.1	PYR1, RCAR11	0.980986	1.04204	0.895246	0.790567	0.90708
NbS00018906g0006.1	plastid developmental protein DAG, putative	1.01392	0.97622	1.01926	1.07052	1.01725
NbS00018915g0015.1	ATHX, ATX, THX	0.976742	1.06628	1.03477	0.998659	1.06106
NbS00018917g0002.1	rhodanese-like domain-containing protein	1.28915	1.03342	0.979926	0.928229	1.00906
NbS00018934g0115.1	——	0.89876	1.01846	1.2276	1.43198	1.27735
NbS00018934g0116.1	——	1.22216	1.25195	1.17761	1.44686	1.14364
NbS00018967g0012.1	PYR6	1.51492	0.949315	1.06321	1.10344	1.07878
NbS00018975g0007.1	CP33, PDE322	0.929399	1.18866	0.887209	0.676501	0.923419
NbS00018998g0013.1	Peroxidase superfamily protein	0.946233	0.851465	0.783659	0.78188	0.822825
NbS00018998g0017.1	ASP1	0.89911	1.09296	1.18151	1.11711	1.04104
NbS00019001g0005.1	Pyridoxal phosphate (PLP)-dependent transferases superfamily protein	0.89536	0.802316	0.819038	0.810506	0.763753
NbS00019029g0008.1	APX1, MEE6, CS1, ATAPX1, ATAPX01	0.967272	0.918831	1.02976	1.14512	0.989429
NbS00019031g0013.1	Ypt/Rab-GAP domain of gyp1p superfamily protein	0.858693	0.844829	0.798858	0.73506	0.799579
NbS00019096g0015.1	——	1.11048	1.14377	1.09015	1.05712	1.10382
NbS00019115g0001.1	Eukaryotic aspartyl protease family protein	1.45859	0.827265	0.881209	0.9793	1.11093
NbS00019136g0004.1	sec34-like family protein	1.04962	1.08495	1.04714	1.08222	1.02853
NbS00019140g0002.1	XYL4, ATBXL4	1.00592	0.911774	0.945495	0.871117	0.948369
NbS00019148g0003.1	RSW10	1.05871	0.850905	0.731289	1.20562	0.879775
NbS00019173g0011.1	ATPEN2, PEN2	0.835847	0.877304	1.01928	1.193	1.09261
NbS00019183g0015.1	Phosphoglycerate mutase family protein	1.01104	1.07084	0.979672	1.00007	1.04249
NbS00019185g0006.1	O-Glycosyl hydrolases family 17 protein	1.25927	1.11057	1.07954	1.00372	0.979983
NbS00019212g0004.1	GT, UGT74F2, ATSAGT1, SGT1, SAGT1	0.95103	1.03132	1.01189	1.40553	1.13656
NbS00019236g0008.1	Ubiquitin-like superfamily protein	1.08971	0.853191	0.821086	0.796574	0.748658
NbS00019237g0007.1	VLN4, ATVLN4	1.2782	0.738597	0.751196	0.876814	1.22847
NbS00019248g0010.1	Mitochondrial ATP synthase subunit G protein	0.995561	1.22308	1.1947	1.14367	1.0481
NbS00019272g0007.1	——	1.21601	0.878012	0.928621	0.895882	1.0138
NbS00019281g0110.1	——	0.929573	0.838157	0.893049	0.847015	0.939836
NbS00019299g0007.1	hydroxyproline-rich glycoprotein family protein	1.40291	1.09733	1.14745	0.937802	0.928867
NbS00019308g0009.1	——	0.534391	1.91857	0.973587	0.847495	0.648505
NbS00019331g0002.1	PBF1	0.827114	0.966543	1.03778	1.27742	1.00125
NbS00019339g0018.1	diaminopimelate epimerase family protein	1.03799	1.04214	1.08904	1.00779	1.06231
NbS00019361g0011.1	60S acidic ribosomal protein family	1.6712	0.848183	0.792866	0.580314	1.01918
NbS00019371g0003.1	ATPA2, PA2	0.797329	0.939294	0.960855	1.08867	0.994322
NbS00019384g0017.1	Bifunctional inhibitor/lipid-transfer protein/seed storage 2S albumin superfamily protein	1.18359	0.669275	0.646999	0.566273	0.572874
NbS00019389g0006.1	scpl48	0.98413	0.956772	0.848759	0.926595	1.03448
NbS00019405g0017.1	lactate/malate dehydrogenase family protein	0.784629	1.01555	1.11678	1.22986	1.12028
NbS00019412g0006.1	ADP-glucose pyrophosphorylase family protein	0.772009	0.896152	0.977343	1.37841	1.1199
NbS00019412g0007.1	ALDH10A8	0.887614	0.932713	0.986971	0.93352	0.916224
NbS00019432g0003.1	——	1.77849	0.781773	0.936546	0.749665	0.975601
NbS00019447g0007.1	phosphoglycerate/bisphosphoglycerate mutase family protein	0.995197	1.17792	1.19101	1.10753	0.990343
NbS00019485g0004.1	ATSGT1B, ETA3, RPR1, EDM1, SGT1B	0.883282	0.908349	1.01168	1.28905	1.01064
NbS00019530g0020.1	——	1.12334	1.13322	1.31474	0.902298	1.3037
NbS00019580g0022.1	Uncharacterised BCR, YbaB family COG0718	1.70234	0.959178	0.978391	0.637487	0.974089
NbS00019594g0006.1	EIF3E, TIF3E1, ATEIF3E-1, INT-6, ATINT6, INT6	1.09146	0.860898	0.806954	0.813442	0.874317
NbS00019615g0001.1	mitochondrial ribosomal protein L51/S25/CI-B8 family protein	1.05962	0.956116	1.10055	1.1669	1.01534
NbS00019633g0003.1	——	0.884283	0.936942	0.96265	0.905945	0.930503
NbS00019633g0010.1	PYR6	1.51358	0.977528	1.1987	1.26091	1.1648
NbS00019638g0003.1	PPPDE putative thiol peptidase family protein	1.06103	0.849169	0.843208	0.863651	0.831865
NbS00019692g0003.1	selenium binding	1.05027	0.92847	0.957208	1.15168	1.35899
NbS00019697g0007.1	Glutathione S-transferase family protein	0.891431	1.01989	0.999938	0.937117	1.04312
NbS00019735g0006.1	ATNDT1, NDT1	1.04817	0.965034	0.898959	0.985092	0.92308
NbS00019758g0008.1	AGT, AGT1, SGAT	0.822745	0.980415	0.962622	1.13582	0.961776
NbS00019772g0012.1	transcription regulators	0.99094	1.11421	1.02067	1.07995	1.00949
NbS00019793g0003.1	——	1.08399	1.05679	1.15968	1.10405	1.1196
NbS00019795g0002.1	Phosphoribosyltransferase family protein	1.27366	0.823368	0.918408	0.823971	0.801937
NbS00019798g0005.1	TUB9	0.99606	0.828986	0.844237	0.791931	0.91344
NbS00019848g0003.1	6-phosphogluconate dehydrogenase family protein	0.972957	1.05891	1.04384	1.15731	0.994292
NbS00019855g0003.1	——	1.60368	0.53739	0.476192	0.31028	0.479806
NbS00019865g0007.1	Plant VAMP (vesicle-associated membrane protein) family protein	0.943721	0.949943	0.984381	0.936853	0.990456
NbS00019874g0005.1	FTSZ2-2	0.858348	0.852	0.826669	1.01862	0.963003
NbS00019909g0209.1	——	0.976399	0.965812	1.08842	0.799836	0.953049
NbS00019927g0006.1	——	1.07742	0.757946	0.677366	0.646291	0.939807
NbS00019948g0012.1	O-Glycosyl hydrolases family 17 protein	1.07022	0.910995	0.951593	0.883139	0.907041
NbS00019972g0004.1	Glycosyl transferase, family 35	0.902401	0.947562	1.01802	1.08618	1.02172
NbS00019980g0007.1	Glutaredoxin family protein	1.06352	0.949372	1.01181	0.699319	0.770171
NbS00019989g0001.1	Complex I subunit NDUFS6	1.08687	0.744458	0.927514	0.730589	0.950399
NbS00019995g0011.1	Cyclophilin-like peptidyl-prolyl cis-trans isomerase family protein	1.13801	0.892754	0.809738	0.769536	0.882715
NbS00020016g0006.1	AGT2	1.20033	1.03647	1.01822	0.857492	0.92976
NbS00020083g0013.1	ATCAP1, CAP 1, CAP1	1.13528	1.106	1.03544	1.18353	0.995727
NbS00020103g0012.1	Glycosyltransferase family 29 (sialyltransferase) family protein	1.05077	0.879114	0.924468	0.859743	0.892224
NbS00020106g0006.1	EIF-5A, ELF5A-1, ATELF5A-1, EIF5A	1.0769	1.29124	1.24645	1.12977	1.07159
NbS00020110g0014.1	PAA1, HMA6	0.832487	0.807914	0.927144	1.11176	0.898497
NbS00020143g0010.1	IDN2, RDM12	1.23311	0.999744	0.967756	0.963959	1.00774
NbS00020176g0018.1	ARM repeat superfamily protein	0.924482	0.936402	0.868829	0.864638	0.899034
NbS00020176g0021.1	EBS1, UGGT, PSL2	1.20552	0.809124	0.749487	0.843981	0.851566
NbS00020183g0010.1	PIP3	0.989335	1.0211	1.00901	1.1453	1.16652
NbS00020186g0005.1	NRP2	1.23943	0.74462	0.817852	0.86775	0.962969
NbS00020235g0008.1	HTA7	1.01021	0.987697	1.0458	0.899342	1.07308
NbS00020253g0010.1	PMH2, ATRH53	0.914356	0.863047	0.850206	0.893708	0.904519
NbS00020259g0004.1	cellular apoptosis susceptibility protein, putative / importin-alpha re-exporter, putative	1.00781	1.06487	1.00199	1.13784	1.03128
NbS00020265g0006.1	ATP5	1.24479	0.945639	1.0091	0.859473	1.12051
NbS00020273g0011.1	PR4, HEL, PR-4	0.442284	0.899014	0.445923	1.42165	1.23392
NbS00020321g0025.1	——	0.993507	0.840645	0.831724	0.72344	0.859814
NbS00020357g0012.1	C/VIF1, ATC/VIF1	0.652553	1.3091	1.17579	1.08316	0.838617
NbS00020366g0018.1	SAE2, ATSAE2, EMB2764	0.7711	0.855939	0.947503	1.02721	1.03162
NbS00020368g0016.1	HAD superfamily, subfamily IIIB acid phosphatase	1.29835	1.02283	0.980958	0.626885	0.793537
NbS00020409g0009.1	Serine protease inhibitor (SERPIN) family protein	0.912882	1.034	1.07533	1.1532	1.0712
NbS00020425g0009.1	Signal recognition particle, SRP54 subunit protein	1.08853	0.983	1.02784	1.01736	1.0222
NbS00020432g0012.1	PIRL1	1.06129	0.993289	1.01555	1.06147	1.05275
NbS00020432g0013.1	ATHDH, HISN8, HDH	1.08403	0.987264	0.892423	0.823181	0.86375
NbS00020450g0002.1	Lipase/lipooxygenase, PLAT/LH2 family protein	1.23426	1.35308	1.27638	1.24591	1.30405
NbS00020461g0001.1	UXS1, ATUXS1	0.974366	0.814758	0.892214	0.879208	0.952666
NbS00020488g0021.1	ubiquitin-associated (UBA)	1.09075	0.785273	0.815602	0.67285	1.00346
NbS00020493g0003.1	nucleotide binding;nucleic acid binding	1.21969	1.05286	0.910789	0.887958	0.925914
NbS00020510g0008.1	UGP, UGP1, AtUGP1	0.937679	1.10493	1.16441	1.16194	0.980379
NbS00020519g0004.1	RING/U-box superfamily protein with ARM repeat domain	0.884798	0.900741	0.71594	0.655582	0.720473
NbS00020531g0029.1	——	0.867615	1.18825	1.14263	1.10039	0.954225
NbS00020540g0007.1	phosphoribosylaminoimidazole carboxylase, putative / AIR carboxylase, putative	0.873142	0.548685	0.696798	0.703717	0.836137
NbS00020548g0004.1	RNA-binding (RRM/RBD/RNP motifs) family protein	0.957211	1.01111	0.980807	1.12145	1.04778
NbS00020565g0011.1	Nitrilase/cyanide hydratase and apolipoprotein N-acyltransferase family protein	1.07875	1.03304	0.780344	0.661163	0.663672
NbS00020603g0012.1	PGM2	0.97591	1.07183	1.13297	1.03408	0.931984
NbS00020631g0001.1	PIP3	0.987837	0.920892	0.88874	1.13117	1.05188
NbS00020636g0015.1	GYF domain-containing protein	1.17199	0.875244	0.829789	0.781122	0.877001
NbS00020636g0016.1	catalytics;hydrolases	1.08392	1.08407	1.08171	1.01493	0.990557
NbS00020645g0012.1	Y14	1.0929	0.833954	0.791999	1.51157	1.29042
NbS00020661g0001.1	Lactate/malate dehydrogenase family protein	0.946568	0.882423	0.889325	0.951521	0.94612
NbS00020661g0023.1	NUA, AtTPR	0.927069	0.97658	0.914134	0.916522	0.920196
NbS00020672g0002.1	Maf-like protein	1.01694	1.06983	1.25502	1.37372	1.13599
NbS00020677g0005.1	FRIGIDA-like protein	1.26573	1.11686	0.956395	0.920816	1.04734
NbS00020680g0007.1	LOS4	0.927155	1.00288	0.97294	0.937184	0.922481
NbS00020686g0118.1	——	0.817751	1.1673	1.12072	1.30892	1.16956
NbS00020723g0011.1	TPR1, AtTPR1	1.33925	1.3253	0.989198	1.03198	0.958513
NbS00020748g0007.1	Insulinase (Peptidase family M16) protein	1.02945	0.996819	0.99589	0.944938	0.969512
NbS00020752g0007.1	DCD (Development and Cell Death) domain protein	0.9058	0.914562	0.910741	0.760143	0.806908
NbS00020771g0010.1	RNA-binding (RRM/RBD/RNP motifs) family protein	0.958401	0.894417	0.890308	0.950809	0.9903
NbS00020783g0005.1	S-adenosyl-L-methionine-dependent methyltransferases superfamily protein	0.629046	0.694419	0.863739	0.772872	0.865298
NbS00020801g0017.1	alpha/beta-Hydrolases superfamily protein	1.14018	1.39515	1.06598	0.967071	1.01295
NbS00020845g0001.1	——	1.04937	1.13136	1.28514	1.04069	1.13039
NbS00020847g0017.1	KEA2, ATKEA2	0.602147	0.722011	0.690053	0.714683	0.720069
NbS00020859g0021.1	Cellulase (glycosyl hydrolase family 5) protein	1.56	0.912613	0.84044	0.652014	0.743523
NbS00020870g0011.1	Glutaredoxin family protein	1.15434	0.93023	0.900266	0.997376	0.968643
NbS00020875g0028.1	ARS27A, RS27A	0.823029	0.921137	1.09364	1.43579	1.17741
NbS00020892g0003.1	Ribosomal L22e protein family	1.25083	0.7257	0.813996	0.650404	0.800805
NbS00020903g0004.1	PP2A-4	0.845928	0.904735	0.945296	1.02678	0.964799
NbS00020909g0003.1	Leucine-rich repeat (LRR) family protein	0.969067	1.17639	1.07574	1.02131	1.01417
NbS00020924g0001.1	RNA-binding KH domain-containing protein	1.20581	0.799584	0.727319	0.625167	0.752845
NbS00020970g0009.1	——	1.27809	0.797769	0.788417	0.945517	1.07762
NbS00020973g0008.1	FAD/NAD(P)-binding oxidoreductase	1.0506	1.1085	1.11274	1.05213	0.949058
NbS00020982g0011.1	NAP1;2	1.38197	0.954224	0.823987	0.771744	0.94318
NbS00021011g0008.1	Double Clp-N motif protein	1.15259	1.00685	0.898284	1.12635	1.11269
NbS00021016g0003.1	HSK, DMR1	0.823749	1.05646	1.07057	1.00918	1.06119
NbS00021039g0022.1	emb2734	0.985649	0.710007	0.745559	0.643305	0.810239
NbS00021044g0016.1	60S acidic ribosomal protein family	1.83489	1.03649	0.933029	0.68791	0.877635
NbS00021117g0008.1	iqd32	1.19579	0.800192	0.845979	0.814763	0.902403
NbS00021119g0007.1	Thiamine pyrophosphate dependent pyruvate decarboxylase family protein	0.841194	0.873175	0.88203	0.969039	0.930939
NbS00021122g0006.1	——	1.29836	1.14232	1.11348	0.719256	1.05745
NbS00021165g0002.1	SOUL-1	1.07448	0.813678	0.855955	0.82985	0.832293
NbS00021208g0005.1	ASP3, YLS4	0.903894	1.0191	1.00379	1.10986	1.02212
NbS00021235g0008.1	EMB2107, RPN5A, MSA	0.962119	1.02453	1.01804	0.975708	1.05841
NbS00021243g0008.1	Zinc-binding alcohol dehydrogenase family protein	0.785934	0.786156	0.766104	1.25496	0.873431
NbS00021261g0003.1	DHAR2	1.22049	1.08464	1.14166	1.12931	1.0582
NbS00021324g0006.1	O-Glycosyl hydrolases family 17 protein	0.879164	1.0199	0.982929	0.984702	0.870426
NbS00021330g0014.1	Saccharopine dehydrogenase	0.982944	1.03797	1.10077	1.07442	0.963132
NbS00021342g0010.1	Phosphoglycerate mutase family protein	0.896815	1.03413	1.02106	0.860169	0.949284
NbS00021357g0012.1	CK1, CKL1	0.976924	1.22496	1.03052	1.28416	1.2226
NbS00021375g0001.1	ACT3	1.11386	1.13543	1.19668	0.812546	0.963785
NbS00021390g0016.1	Adaptin family protein	1.05803	1.21539	1.30536	1.32134	0.954044
NbS00021398g0012.1	emb1138	1.15798	0.901466	0.939596	0.875161	1.14453
NbS00021453g0005.1	THUMP domain-containing protein	1.28744	1.05872	0.943501	0.858805	1.00548
NbS00021460g0008.1	MAN7, AtMAN7	1.24161	1.10279	1.13909	1.07541	1.05014
NbS00021503g0005.1	NAD(P)-binding Rossmann-fold superfamily protein	0.956361	0.854974	0.770122	0.762717	0.919016
NbS00021535g0005.1	phenylalanyl-tRNA synthetase, putative / phenylalanine--tRNA ligase, putative	1.07924	1.01651	1.06843	1.11623	1.03095
NbS00021556g0018.1	CCCH-type zinc finger family protein	1.09771	1.06249	1.10553	1.05228	1.0377
NbS00021573g0008.1	hydroxyproline-rich glycoprotein family protein	0.862873	1.20791	1.24482	1.29906	1.07165
NbS00021607g0001.1	GER2	1.02935	1.07842	0.904147	0.907759	0.952596
NbS00021628g0018.1	ATPMM, PMM	1.00119	0.936964	0.831809	0.934734	0.956392
NbS00021644g0011.1	ATRBP45B, RBP45B	1.1447	0.968881	1.01683	1.0099	1.03643
NbS00021654g0001.1	——	1.11873	1.00041	0.943172	0.981758	0.901129
NbS00021660g0006.1	Adaptin family protein	1.0702	1.03638	1.10164	1.12074	1.15786
NbS00021684g0003.1	MA3 domain-containing protein	1.01766	0.879134	0.821143	0.66607	0.723289
NbS00021709g0005.1	ALDH3F1	0.942574	1.16561	1.00986	1.20993	1.14231
NbS00021732g0010.1	Protein of unknown function (DUF1421)	1.03069	0.524773	0.503349	0.470087	0.616638
NbS00021750g0001.1	AtHip1, HIP1, TPR11	1.06645	0.892108	0.933047	0.810647	0.921007
NbS00021760g0010.1	PFN2, PRO2, PRF2	0.909413	0.968678	0.902942	0.922775	0.894895
NbS00021769g0021.1	——	1.17291	0.865338	0.830639	0.940412	0.993212
NbS00021769g0023.1	——	0.633	0.650613	0.648097	0.615975	0.606716
NbS00021823g0007.1	DSK2	0.60858	0.726556	0.59624	0.583996	0.573978
NbS00021840g0003.1	RPT5A, ATS6A.2	1.00796	1.00036	1.02868	1.106	1.00306
NbS00021865g0002.1	6-phosphogluconate dehydrogenase family protein	1.04713	1.09837	1.29042	1.49251	1.17512
NbS00021892g0016.1	translation elongation factor Ts (EF-Ts), putative	0.944713	1.18164	1.12149	1.18696	1.21228
NbS00021897g0010.1	HSP81-2, ERD8, HSP90.2, AtHsp90.2	0.660208	0.75628	0.819362	1.33573	0.920318
NbS00021917g0009.1	wound-responsive protein-related	1.06435	0.81565	1.2127	0.635083	1.33839
NbS00021924g0111.1	——	1.01519	1.0839	1.11622	1.24644	1.14702
NbS00021961g0001.1	RCI3, RCI3A	1.04842	1.09595	1.27574	1.0509	1.03096
NbS00021995g0008.1	SEC5A	1.00037	0.990077	0.971457	0.860474	0.87029
NbS00022016g0115.1	——	1.01196	0.869372	0.775857	0.841647	1.10877
NbS00022028g0006.1	Remorin family protein	1.01949	0.859984	0.782202	0.574383	0.850797
NbS00022037g0017.1	ATHDH, HISN8, HDH	1.07117	1.06806	0.916339	0.858006	0.892054
NbS00022063g0009.1	ATCIMS	1.49306	1.11597	1.25409	1.25328	1.25735
NbS00022081g0006.1	FVE, ACG1, MSI4, NFC4, NFC04, ATMSI4	0.799541	0.824957	0.823619	0.926004	0.891278
NbS00022130g0003.1	AAA-type ATPase family protein	1.05046	1.05418	1.03178	0.991948	1.04208
NbS00022136g0006.1	——	0.954012	1.27581	1.2676	1.07484	1.03676
NbS00022147g0012.1	Glutathione S-transferase family protein	1.19291	1.01777	1.02116	0.93654	0.925707
NbS00022155g0021.1	conserved oligomeric Golgi complex component-related	0.957343	1.04133	0.935118	0.993677	0.867783
NbS00022166g0007.1	——	0.928702	0.910823	0.800816	0.736702	0.940758
NbS00022195g0010.1	SEC8, ATSEC8	0.912364	0.98308	0.816386	0.770659	0.80227
NbS00022230g0003.1	Lactate/malate dehydrogenase family protein	0.943132	1.33113	1.24025	1.23222	1.12859
NbS00022233g0013.1	——	1.22825	0.915849	0.894041	0.833609	0.955564
NbS00022234g0020.1	ACLB-2 | ATP citrate lyase subunit B 2	0.960241	1.21055	1.17692	1.18653	1.12721
NbS00022313g0003.1	Lactoylglutathione lyase / glyoxalase I family protein	0.921588	1.13674	0.934106	0.963997	0.814519
NbS00022314g0010.1	PAM domain (PCI/PINT associated module) protein	1.20391	0.996891	0.983256	0.978637	0.91968
NbS00022324g0009.1	lactate/malate dehydrogenase family protein	1.07586	0.999514	1.16763	1.30814	1.23126
NbS00022338g0002.1	ATPHS2, PHS2	0.83834	0.909731	0.974005	0.973798	0.89682
NbS00022339g0001.1	FRIGIDA-like protein	0.941064	1.04063	1.09238	0.968049	0.866263
NbS00022356g0110.1	——	1.0325	1.05164	1.21246	0.910344	1.03383
NbS00022361g0005.1	Mitochondrial ATP synthase subunit G protein	1.03346	1.08899	1.2054	1.10412	1.03857
NbS00022374g0004.1	NAD(P)-linked oxidoreductase superfamily protein	1.19707	1.11773	1.04956	0.895063	0.857457
NbS00022468g0007.1	Thioredoxin superfamily protein	1.07447	1.04984	1.15509	0.960579	0.942351
NbS00022516g0006.1	XBCP3	0.849141	0.981019	0.977995	1.14099	1.03732
NbS00022524g0005.1	Cytochrome c	1.0563	1.19218	1.19939	0.911559	1.09083
NbS00022542g0013.1	Galactose mutarotase-like superfamily protein	0.860744	0.919563	0.934702	1.02958	1.03287
NbS00022552g0002.1	AtMAPR2, MAPR2	1.06058	1.22221	1.1345	1.24214	1.02146
NbS00022560g0003.1	——	1.23201	0.987352	1.02521	0.877678	1.02703
NbS00022563g0002.1	TCP-1/cpn60 chaperonin family protein	1.19437	1.03173	0.954998	0.888136	0.992977
NbS00022575g0009.1	PBB1	0.77913	1.00813	0.993351	1.19256	1.11727
NbS00022584g0014.1	ATMAP70-2, MAP70-2	1.22555	1.00509	1.03466	1.01284	1.02448
NbS00022604g0010.1	SOS4	0.950513	1.07341	0.964764	0.862234	0.814602
NbS00022615g0013.1	Ribosomal protein S3Ae	0.872195	0.768685	0.740292	0.629406	0.753808
NbS00022628g0002.1	Disease resistance-responsive (dirigent-like protein) family protein	0.667203	0.925538	0.910821	0.820803	0.791408
NbS00022632g0015.1	Remorin family protein	1.09876	1.18198	1.11403	0.881152	1.30514
NbS00022644g0010.1	MTHFR1	1.02861	0.893267	0.919904	1.07568	1.0954
NbS00022651g0005.1	VIP1, SUE3	0.912023	1.11997	0.991946	1.00632	0.926632
NbS00022659g0121.1	——	0.897878	1.00504	1.06801	1.13784	1.09802
NbS00022663g0001.1	——	1.0224	1.06735	1.07309	1.23086	1.14952
NbS00022676g0014.1	copper ion binding	1.33204	0.955686	1.20821	1.11903	1.18391
NbS00022677g0026.1	SUS3, ATSUS3	0.725458	0.993345	1.01785	1.25324	0.814126
NbS00022677g0027.1	Ribosomal protein L19e family protein	1.24131	0.896813	0.993559	0.922918	1.06516
NbS00022695g0001.1	——	0.77126	0.54602	0.555949	0.766036	0.775532
NbS00022719g0002.1	Ribosomal protein S7e family protein	1.28741	0.945594	0.989786	0.877971	0.955461
NbS00022728g0006.1	NAD-ME2	0.909037	0.966315	0.974497	1.10875	1.00063
NbS00022746g0008.1	FCLY	0.940581	0.729623	0.785377	0.68162	0.787355
NbS00022757g0014.1	S-adenosyl-L-methionine-dependent methyltransferases superfamily protein	0.857771	1.17046	1.08943	1.16898	1.19152
NbS00022758g0009.1	ERD15	0.903016	1.24176	1.0093	0.645906	0.759835
NbS00022775g0008.1	Ribosomal protein L25/Gln-tRNA synthetase, anti-codon-binding domain	0.983923	0.998968	0.997763	0.999351	1.06165
NbS00022823g0014.1	Mitochondrial glycoprotein family protein	1.04765	1.13161	1.04045	1.0893	1.02037
NbS00022823g0015.1	P5CS1	0.772658	1.04953	0.962461	1.13563	0.95519
NbS00022849g0005.1	Thioredoxin superfamily protein	0.848625	0.960428	0.843743	0.845319	0.914028
NbS00022878g0018.1	CBS / octicosapeptide/Phox/Bemp1 (PB1) domains-containing protein	0.77435	0.838995	0.85123	0.819292	0.828893
NbS00022892g0019.1	Pleckstrin homology (PH) domain superfamily protein	1.15602	1.01304	0.969066	1.13254	1.11194
NbS00022926g0014.1	GT72B1, UGT72B1	0.836736	0.793823	0.714769	0.709579	0.725065
NbS00022941g0004.1	PCNA2, ATPCNA2	0.956656	1.05764	0.947461	1.10477	0.991802
NbS00022941g0016.1	ENOC	0.795065	0.925773	0.874125	0.93281	0.852481
NbS00022941g0020.1	Protein kinase protein with tetratricopeptide repeat domain	0.837371	0.838375	0.841918	1.02353	1.01303
NbS00022976g0002.1	ubiquitin family protein	0.728486	0.736767	0.739093	0.767653	0.777091
NbS00022976g0009.1	UKL4	0.931434	0.873799	0.908137	1.17811	0.96663
NbS00022976g0010.1	VCS	0.980411	1.00442	1.00617	1.11041	1.03029
NbS00022992g0009.1	Rubisco methyltransferase family protein	0.859462	1.03035	1.0025	0.993545	0.963838
NbS00022995g0014.1	ATGPX2, GPX2	1.06538	1.1536	1.14395	1.05622	1.16764
NbS00022999g0005.1	Prolyl oligopeptidase family protein	0.945557	0.902743	0.925099	1.01574	1.03577
NbS00023062g0018.1	Protein kinase superfamily protein with octicosapeptide/Phox/Bem1p domain	1.12915	1.12141	1.07902	1.07749	1.0575
NbS00023063g0001.1	GRP2, CSDP2, CSP2, ATCSP2	0.924221	1.13113	0.953447	1.00707	0.955463
NbS00023080g0010.1	——	1.08113	0.882656	0.704191	0.640246	0.877142
NbS00023093g0022.1	MBD11, ATMBD11	1.06006	1.10265	0.839983	0.71751	0.711014
NbS00023113g0012.1	NAD(P)-binding Rossmann-fold superfamily protein	0.92157	0.928407	0.874611	0.839943	0.799832
NbS00023116g0002.1	——	1.17377	1.06955	1.14627	1.09221	1.05017
NbS00023129g0120.1	——	0.958076	1.04679	1.07228	1.12268	1.10839
NbS00023137g0015.1	SDH2-2	1.06828	1.14687	1.24141	1.24966	1.28932
NbS00023202g0004.1	NDB1	0.837887	0.859043	0.672628	0.971968	0.831979
NbS00023219g0016.1	GAMMA CA1	0.959153	1.07585	1.10698	1.31087	1.08466
NbS00023227g0001.1	TOC159, TOC86, PPI2, TOC160, ATTOC159	0.872351	0.752266	0.550573	0.609055	0.79644
NbS00023232g0007.1	ATMAP65-1, MAP65-1	1.21595	1.00905	0.89365	1.02979	1.05678
NbS00023274g0001.1	MOS4	0.82389	0.604365	0.598512	0.575209	0.70217
NbS00023292g0008.1	——	1.14448	0.972085	0.970766	0.85248	1.21412
NbS00023296g0014.1	Isocitrate/isopropylmalate dehydrogenase family protein	1.54238	0.991351	0.97695	1.01857	0.957663
NbS00023313g0025.1	TAFII21, TAF9	1.48166	1.24383	1.21748	0.783638	0.985681
NbS00023313g0031.1	LisH/CRA/RING-U-box domains-containing protein	1.06354	0.968073	0.884826	0.894225	0.99331
NbS00023313g0035.1	Calcium-binding EF-hand family protein	0.750624	0.754955	0.798597	0.79249	0.819842
NbS00023323g0005.1	CYP71B36	1.05522	0.944643	0.929722	0.956274	0.877471
NbS00023333g0002.1	WCRKC1	0.992184	1.09005	1.0988	1.03874	0.972858
NbS00023390g0009.1	2-oxoglutarate (2OG) and Fe(II)-dependent oxygenase superfamily protein	1.0606	0.95219	0.866176	0.94116	0.933334
NbS00023401g0007.1	RNA-binding (RRM/RBD/RNP motifs) family protein	1.14886	1.10105	0.999167	0.975373	1.22787
NbS00023425g0004.1	NRP2	1.40793	0.97535	0.929896	1.09283	1.1069
NbS00023446g0003.1	Ribosomal protein S5 domain 2-like superfamily protein	1.28761	0.953129	1.34244	1.02883	1.08788
NbS00023446g0007.1	ALDH2B7, ALDH2B	0.92123	1.24355	0.943031	0.862597	1.39001
NbS00023480g0007.1	——	1.22182	0.808688	0.961748	0.634368	1.00222
NbS00023485g0006.1	APUM24, PUM24	1.22066	0.888375	0.847794	1.03782	1.21792
NbS00023520g0008.1	——	1.16691	1.05847	1.18775	0.99211	1.08419
NbS00023615g0015.1	HD-type acyl-transferase family protein	0.874437	0.845576	0.817985	0.8693	0.844466
NbS00023616g0019.1	IMPA-4	1.02441	0.864834	0.998869	0.919341	1.0897
NbS00023637g0006.1	PDF1, PR 65, PP2AA2	1.1114	1.09123	1.05538	0.993384	1.03474
NbS00023638g0016.1	Leucine-rich repeat protein kinase family protein	1.01704	0.893611	0.84305	0.716878	0.814691
NbS00023647g0116.1	——	0.977029	1.19309	1.10442	1.17368	1.05657
NbS00023648g0005.1	EIF4B1	0.913495	0.946819	0.992869	1.11162	1.04556
NbS00023699g0003.1	mitochondrial substrate carrier family protein	1.04479	1.00257	0.989958	0.849049	0.926948
NbS00023745g0003.1	GAD4	0.703178	0.76511	0.849838	0.829178	0.877098
NbS00023821g0011.1	ATHCHIB, PR3, PR-3, CHI-B, B-CHI, HCHIB	0.794447	0.708378	0.562422	0.769512	0.876567
NbS00023854g0002.1	ARA12	1.00525	0.69814	0.695729	0.69657	0.652293
NbS00023879g0006.1	RNA-binding (RRM/RBD/RNP motifs) family protein	1.03082	0.951292	0.794516	0.851399	0.971727
NbS00023895g0005.1	PAA2	1.04668	1.09178	1.1685	1.06332	1.11116
NbS00023902g0015.1	TPR1, AtTPR1	1.01433	0.953868	0.932846	0.976868	0.904131
NbS00024003g0005.1	RNA-binding KH domain-containing protein	0.957409	0.731643	0.624233	0.57351	0.669049
NbS00024004g0011.1	TIF3B1, EIF3B, ATEIF3B-1, EIF3B-1, ATTIF3B1	1.01081	1.07478	0.916805	1.26039	1.19062
NbS00024004g0012.1	Protein of unknown function (DUF498/DUF598)	1.1095	1.14788	1.00294	1.06335	1.06527
NbS00024015g0012.1	TWD1, UCU2, FKBP42, ATFKBP42	0.777464	0.848863	0.718143	0.897316	0.833781
NbS00024018g0013.1	ATFUC1, FUC1	0.874332	1.12497	1.22486	1.49673	1.14486
NbS00024029g0004.1	Translation protein SH3-like family protein	1.08263	0.893158	1.04083	1.03083	1.06975
NbS00024067g0008.1	PBG1	0.921639	0.928797	1.01353	1.16425	1.0293
NbS00024093g0008.1	Plant invertase/pectin methylesterase inhibitor superfamily	1.06984	1.03979	1.11652	1.0892	1.07096
NbS00024116g0014.1	MEE59	1.09559	1.34746	1.08724	1.04425	1.03911
NbS00024152g0007.1	VHA-A3	0.805126	1.0277	1.03438	1.17205	1.01404
NbS00024184g0018.1	NAD7	0.642893	1.11232	1.02917	1.08658	0.960305
NbS00024193g0002.1	BolA-like family protein	1.10362	0.984724	1.2457	0.850377	1.028
NbS00024229g0002.1	Transducin/WD40 repeat-like superfamily protein	1.03656	0.836773	0.902744	1.05031	0.989523
[truncated: 1,937 more rows]

## Sheet: DAPs in chloroplast
Accession	Symbol	CD0	CD1	CD5	CR1	CR3
NbC23151083g0001.1	RCA	0.967039	0.843975	0.738045	0.842964	0.754013
NbC23171932g0001.1	ATRAB8D, ATRABE1B, RABE1b	1.03788	1.1055	1.05755	0.829462	0.931248
NbC23579900g0002.1	CAB1, AB140, CAB140, LHCB1.3	1.41101	0.82669	1.28733	0.637139	1.08481
NbC24101312g0001.1	PSAG	0.960209	0.765559	1.09415	1.41012	1.01245
NbC24304474g0001.1	Ribosomal protein L4/L1 family	0.8904	0.977148	0.874342	0.842121	0.962074
NbC24856108g0002.1	NPQ1, AVDE1	0.917559	0.84263	0.86227	0.982813	0.846898
NbC24872723g0001.1	Kunitz family trypsin and protease inhibitor protein	0.483803	0.423989	1.5048	1.04069	1.60329
NbC25032573g0001.1	VAR2, FTSH2	0.865022	0.911479	1.15605	1.27286	1.07821
NbC25090256g0001.1	PR-10 type pathogenesis-related protein	0.725487	0.692672	1.2367	0.757992	1.18883
NbC25250105g0001.1	GLP3, GLP3A, GLP3B, ATGER3, GER3	1.07446	1.00408	1.13864	0.931823	1.28589
NbC25292626g0004.1	Ribulose bisphosphate carboxylase (small chain) family protein	1.07602	1.28511	0.888908	0.834054	0.896583
NbC25340200g0001.1	HSP93-III	1.35546	1.11683	0.904955	0.808899	0.855913
NbC25563583g0001.1	——	0.835191	0.838187	1.02285	1.0624	0.940273
NbC25782575g0001.1	LHB1B1, LHCB1.4	0.670646	0.803913	1.05331	1.28021	0.996612
NbC25835994g0001.1	OHP2	0.793652	0.905573	1.1251	1.19563	1.01185
NbC25918569g0001.1	Histone superfamily protein	0.710311	0.928495	1.45779	1.20788	1.23928
NbS00000017g0014.1	APG1, VTE3, IEP37, E37	1.08867	1.12737	0.908428	0.798459	1.06684
NbS00000031g0012.1	Proline-rich spliceosome-associated (PSP) family protein	1.01112	0.802746	1.01036	1.01205	0.87016
NbS00000058g0018.1	PSAF	0.891845	0.841055	1.04292	1.15794	0.936642
NbS00000060g0017.1	ACD1-LIKE, PTC52, TIC55-IV	1.52549	1.19439	0.96238	0.745706	1.01799
NbS00000088g0014.1	VHA-A	1.0737	1.22561	0.952734	0.919317	1.11978
NbS00000104g0003.1	Ribosomal L29 family protein	1.1186	1.36614	0.937435	0.957815	1.07956
NbS00000110g0001.1	PGR5	1.22829	0.852604	1.47505	0.434205	1.23454
NbS00000117g0016.1	Ribonuclease III family protein	1.14429	1.14252	1.05898	1.06391	1.21243
NbS00000139g0007.1	ATP3	1.1238	1.45399	0.960968	0.943199	1.05424
NbS00000164g0018.1	——	1.17902	1.29894	0.932208	0.810666	1.03801
NbS00000209g0008.1	FIB4	0.865882	0.962274	1.20129	1.35932	1.21421
NbS00000211g0112.1	——	0.886893	0.996876	1.01386	1.11707	1.01066
NbS00000215g0010.1	CPN60B, LEN1	1.33467	1.22012	0.758302	0.660109	0.749382
NbS00000250g0010.1	LOS2, ENO2	1.41146	0.934311	1.02367	1.01431	0.969184
NbS00000342g0010.1	Cyclophilin-like peptidyl-prolyl cis-trans isomerase family protein	0.881434	0.837381	1.04279	1.01864	0.982439
NbS00000418g0117.1	——	1.47319	1.09932	0.80117	0.558723	0.91157
NbS00000426g0010.1	ATHXK2, HXK2	1.12767	1.22053	1.02451	0.836038	0.996152
NbS00000427g0007.1	PTAC3	1.01538	0.946445	0.991709	0.953999	1.09197
NbS00000471g0009.1	LHCB2.1, LHCB2	0.789382	0.92767	1.21048	1.71298	1.2275
NbS00000549g0007.1	Plastid-lipid associated protein PAP / fibrillin family protein	0.878842	0.819862	1.20504	1.15126	1.27504
NbS00000558g0022.1	LETM1-like protein	1.15301	0.941838	0.916015	0.933614	0.971174
NbS00000569g0005.1	Rubredoxin-like superfamily protein	1.1026	1.2888	1.31492	1.18594	1.13123
NbS00000590g0009.1	APE1	0.884541	0.848935	1.055	1.30734	1.03027
NbS00000593g0008.1	ATMDAR4, MDAR4	1.133	1.21584	1.02102	1.07628	0.914334
NbS00000603g0001.1	Lipase/lipooxygenase, PLAT/LH2 family protein	0.809625	0.988237	1.22965	1.17168	1.18558
NbS00000615g0105.1	——	1.57216	1.03931	0.586437	0.618583	0.672952
NbS00000618g0002.1	ATGRP7, CCR2	1.46038	1.14806	1.16702	0.765377	1.28527
NbS00000623g0009.1	CR88, EMB1956, HSP90.5, Hsp88.1, AtHsp90.5	1.22243	1.17812	0.925105	0.9419	0.942823
NbS00000631g0001.1	Esterase/lipase/thioesterase family protein	0.898214	0.909967	1.08715	1.26822	1.01183
NbS00000652g0108.1	——	1.0508	0.943071	0.951848	0.918794	0.930684
NbS00000671g0006.1	Protein kinase superfamily protein	1.03448	0.92971	1.23137	1.00426	1.18585
NbS00000671g0036.1	Tetratricopeptide repeat (TPR)-like superfamily protein	0.944219	0.996475	1.20364	1.27231	1.04126
NbS00000674g0015.1	MAB1	0.920096	0.973834	0.698803	0.746925	0.632032
NbS00000678g0001.1	HTB1	0.694621	0.79823	1.72405	1.02708	1.44181
NbS00000678g0002.1	HTB1	0.888682	0.856357	1.35809	0.9742	1.25238
NbS00000733g0001.1	Rubredoxin-like superfamily protein	0.823355	1.11767	1.20551	1.39604	0.961251
NbS00000743g0004.1	TIC55-II	1.07233	1.10373	1.11447	1.02866	1.21633
NbS00000747g0005.1	Aldolase superfamily protein	1.08152	1.04188	0.925667	0.908307	0.980309
NbS00000829g0021.1	——	1.05829	1.19901	1.01043	0.93617	1.11274
NbS00000830g0011.1	FKBP-like peptidyl-prolyl cis-trans isomerase family protein	0.845305	0.880371	0.965703	1.04519	0.946095
NbS00000837g0015.1	Ribosomal L29 family protein	0.975276	0.999805	0.932417	1.43197	1.05627
NbS00000838g0002.1	LOX1, ATLOX1	0.85594	0.794337	1.02286	0.862502	1.07948
NbS00000948g0004.1	FLS1	0.857933	0.869782	1.4494	1.21481	1.1757
NbS00000955g0011.1	Glyoxalase/Bleomycin resistance protein/Dioxygenase superfamily protein	0.968319	0.739675	0.637203	0.537224	0.780341
NbS00000963g0023.1	MFP1	0.886611	0.955014	1.03844	1.18212	0.98515
NbS00000987g0002.1	CAB1, AB140, CAB140, LHCB1.3	0.65261	0.920634	1.06685	1.81889	1.04122
NbS00001032g0010.1	STN8	0.896266	0.927913	1.10581	1.23041	1.00073
NbS00001041g0113.1	——	1.27861	1.56321	0.907026	0.642161	1.00561
NbS00001050g0001.1	HTB4	0.902539	0.907697	1.82193	1.15394	1.53703
NbS00001056g0035.1	RPE	1.05683	1.21284	1.01307	1.10496	0.904547
NbS00001075g0208.1	——	1.26175	1.06478	0.710748	0.634721	0.835604
NbS00001096g0111.1	——	1.19316	1.27184	0.902567	0.770913	0.87869
NbS00001099g0009.1	DEAD/DEAH box RNA helicase family protein	0.880667	0.887687	1.26336	0.694304	1.25589
NbS00001139g0012.1	STN7	0.841454	0.888604	1.2116	1.33495	1.10164
NbS00001169g0153.1	——	1.13088	1.25502	0.874775	0.921245	0.920075
NbS00001192g0014.1	APX4, TL29	0.839261	0.851141	1.0485	1.0663	0.970367
NbS00001219g0008.1	CSY2	0.839588	0.730283	0.671441	0.75641	0.703459
NbS00001224g0008.1	PLSP1	0.985943	1.52557	1.47775	1.19466	1.10613
NbS00001236g0042.1	PGR5-LIKE A	0.8811	0.79901	1.02408	1.07993	1.02488
NbS00001280g0030.1	ASP5, AAT3, ATAAT1	1.14312	1.12201	0.928318	0.93965	0.96247
NbS00001281g0003.1	GLU1, GLS1, GLUS, FD-GOGAT	1.17828	1.15973	0.857296	0.886098	0.908084
NbS00001289g0025.1	Nucleoside diphosphate kinase family protein	1.34461	1.39017	0.856495	0.898994	0.948321
NbS00001298g0015.1	NAD(P)-linked oxidoreductase superfamily protein	1.01817	0.973222	0.884425	0.996862	0.867203
NbS00001309g0022.1	LEJ1, CDCP1	1.38907	1.39265	0.981926	0.966764	1.0992
NbS00001384g0016.1	P-loop containing nucleoside triphosphate hydrolases superfamily protein	1.12144	1.16382	0.935527	0.817065	0.990336
NbS00001409g0001.1	——	1.02173	0.853124	1.10605	1.04219	1.15108
NbS00001483g0213.1	——	0.891696	0.799078	1.10653	1.24248	1.09602
NbS00001520g0010.1	Thioesterase superfamily protein	1.12684	1.20042	0.837984	0.838685	1.09474
NbS00001563g0013.1	TLP18.3	0.927843	0.922479	0.924377	0.984736	0.884334
NbS00001586g0015.1	IMS1, MAML-3, IPMS2	0.993834	1.10553	0.916403	1.00183	1.02002
NbS00001594g0015.1	TUA6	0.978403	1.01993	0.921436	0.894494	1.02448
NbS00001612g0014.1	HEMC	1.30154	1.12805	0.631564	0.647315	0.729091
NbS00001664g0021.1	VDAC2, ATVDAC2	1.17138	1.29251	1.00631	0.966877	1.05871
NbS00001671g0002.1	ATCTIMC, TPI, CYTOTPI	1.30911	1.25018	0.906313	0.926274	0.957956
NbS00001685g0006.1	Aldolase superfamily protein	0.965043	0.997881	1.14431	1.14928	1.03391
NbS00001685g0017.1	Aldolase superfamily protein	0.903127	0.935059	1.04545	1.16206	0.926285
NbS00001709g0013.1	mMDH2	0.997333	1.08684	0.827956	0.84602	0.930024
NbS00001711g0019.1	CTF2A	0.91042	0.627052	0.688417	0.700212	0.764003
NbS00001817g0017.1	NDF1, NDH48	0.953313	0.997078	1.33105	1.61608	1.30161
NbS00001846g0016.1	ketol-acid reductoisomerase	1.03113	1.08752	0.828262	0.733536	0.839698
NbS00001851g0006.1	alpha/beta-Hydrolases superfamily protei	1.17659	1.12176	0.901628	0.871485	1.01713
NbS00001859g0006.1	Phosphoglycerate kinase family protein	1.29818	1.42966	0.932539	0.890165	0.887206
NbS00001880g0007.1	Plastid-lipid associated protein PAP / fibrillin family protein	0.900823	0.935133	1.1225	1.29084	1.04218
NbS00001908g0012.1	AHA1, PMA, OST2, HA1	1.09756	1.25815	1.13759	1.15225	1.23234
NbS00001976g0003.1	NAD(P)-binding Rossmann-fold superfamily protein	1.0307	1.15189	0.97715	0.869764	1.08769
NbS00002007g0125.1	——	1.18597	1.06088	0.816016	0.987173	0.947205
NbS00002017g0014.1	PETC, PGR1	0.895463	0.935471	1.21042	1.34053	1.01847
NbS00002044g0005.1	LHCA3	0.77898	0.887271	1.23157	1.26779	1.17735
NbS00002109g0019.1	SPPA, SPPA1	0.879843	0.868084	1.1599	1.31068	1.03759
NbS00002134g0102.1	——	1.24776	1.04154	1.00557	0.94971	0.996029
NbS00002150g0021.1	PPOX, HEMG1, PPO1	1.19983	0.888926	0.798031	0.744778	0.781233
NbS00002154g0012.1	CLPP4, NCLPP4	1.15668	1.02043	0.937175	0.839041	0.906179
NbS00002179g0102.1	——	0.891436	1.11034	1.24374	0.980727	1.09975
NbS00002197g0002.1	ATGSTU19, GST8, GSTU19	1.20024	0.980757	1.01797	0.975966	0.984019
NbS00002372g0015.1	HSP81-2, ERD8, HSP90.2, AtHsp90.2	0.943911	0.974697	1.02164	1.03401	1.00162
NbS00002391g0109.1	——	0.906934	0.93608	0.804734	0.803584	0.860185
NbS00002465g0007.1	Mog1/PsbP/DUF1795-like photosystem II reaction center PsbP family protein	0.934372	0.987366	1.15141	1.13699	1.04292
NbS00002488g0014.1	——	0.930409	1.01182	1.06606	1.22209	1.14584
NbS00002496g0032.1	RPS9, TWN3	0.821536	0.843203	0.727513	0.775413	0.783864
NbS00002520g0008.1	PSBP-1, OEE2, PSII-P, OE23	0.847366	0.800764	1.33533	1.40904	1.10313
NbS00002733g0002.1	Ribosomal protein L36e family protein	0.942897	0.907705	1.08365	1.12868	1.00488
NbS00002772g0005.1	ATPC1	0.698849	0.777369	1.11623	1.05294	1.02663
NbS00002841g0012.1	——	0.956524	0.930501	1.09715	1.00435	1.06093
NbS00002844g0216.1	——	1.34898	1.26546	0.822812	0.672493	0.853334
NbS00002847g0001.1	FTSZ2-2	1.07082	1.10449	0.907353	0.896297	0.944887
NbS00002882g0020.1	PPL1	1.02594	1.07589	1.30045	1.17739	1.16824
NbS00002957g0013.1	Protein kinase superfamily protein	0.922418	0.89316	1.04756	1.04799	1.12548
NbS00003020g0004.1	Ribosomal protein L13 family protein	1.09256	1.17971	1.05961	1.0714	1.00517
NbS00003054g0003.1	Putative thiol-disulphide oxidoreductase DCC	0.853829	0.798881	1.17901	0.957692	1.14684
NbS00003075g0011.1	PSAE-2	0.853482	0.895433	1.26918	1.48195	1.16882
NbS00003075g0013.1	——	0.827228	0.827434	0.998236	1.13561	0.930363
NbS00003113g0010.1	MOD1, ENR1	1.35578	1.32173	1.05417	1.01576	0.983372
NbS00003163g0002.1	RBCL	1.20533	1.32389	0.857694	0.810456	0.896474
NbS00003231g0004.1	Photosystem II 5 kDa protein	0.834419	0.826053	0.909357	1.30884	0.943124
NbS00003250g0041.1	ATP1	3.54522	4.44944	0.940916	0.930576	0.956394
NbS00003320g0019.1	emb2184	1.15884	0.991226	0.967655	1.22276	1.02556
NbS00003331g0002.1	GDSL-like Lipase	0.913089	0.809437	0.978734	0.691007	1.18166
NbS00003380g0001.1	RPL12-C	0.966206	0.925703	0.841675	1.1669	0.906792
NbS00003380g0113.1	——	0.87703	0.858191	1.27679	1.19695	1.15285
NbS00003380g0115.1	——	0.916431	1.07528	1.04016	1.00661	1.00256
NbS00003396g0110.1	——	1.17285	1.40529	0.652992	0.619225	0.658983
NbS00003420g0016.1	Ribosomal protein S3 family protein	0.97319	0.813749	0.706428	0.649558	1.00164
NbS00003434g0011.1	LHCA1	0.825693	0.998783	1.24455	1.48091	1.16387
NbS00003467g0022.1	ATMURE, PDE316, MURE	0.981961	0.806486	1.02245	0.959073	0.965828
NbS00003519g0011.1	Z-ISO, Z-ISO1.1	0.99525	0.84315	1.0739	1.52073	1.30591
NbS00003551g0015.1	ATRZ-1A	0.988085	1.15638	1.19079	1.11859	1.13556
NbS00003561g0020.1	proline-rich family protein	0.942887	0.888241	1.03266	1.1403	0.948898
NbS00003606g0005.1	NAD(P)-binding Rossmann-fold superfamily protein	0.977193	0.92938	1.19424	0.877907	1.10227
NbS00003625g0001.1	CAB1, AB140, CAB140, LHCB1.3	0.839474	0.937136	1.22936	1.54642	1.08991
NbS00003662g0021.1	ATPA	0.911189	0.884771	1.00232	0.991966	0.858262
NbS00003717g0028.1	MGP1	1.01206	1.03187	0.937459	0.990835	0.961867
NbS00003862g0014.1	WCRKC1	1.0894	1.192	0.907039	0.833127	0.961674
NbS00003899g0006.1	PGLP1	1.2145	1.29758	0.812611	0.638229	0.755782
NbS00003900g0021.1	S-layer homology domain	1.07945	1.04605	0.973806	0.858381	1.11785
NbS00003910g0014.1	——	0.87667	0.720579	0.829291	1.12917	0.867417
NbS00003933g0012.1	proline-rich family protein	1.02667	0.95017	1.08142	1.15968	0.911806
NbS00004029g0022.1	PSBC	0.917826	0.91499	1.28155	1.39338	1.18769
NbS00004060g0004.1	——	1.47308	1.36613	0.825373	0.849631	1.06063
NbS00004085g0015.1	LHCB5	0.762746	0.925676	1.15764	1.3614	1.09862
NbS00004173g0007.1	Catechol oxidase B	0.92992	0.938701	1.25385	1.12484	1.21307
NbS00004213g0009.1	Mitochondrial substrate carrier family protein	1.41216	1.5439	0.713121	0.715408	0.693505
NbS00004213g0104.1	——	0.869581	0.954453	1.16544	1.25601	1.14343
NbS00004220g0013.1	Photosystem II reaction center PsbP family protein	0.945371	1.05075	1.24164	1.3156	1.12417
NbS00004222g0004.1	MLP43	0.884298	0.717929	1.55085	1.15489	1.18983
NbS00004260g0019.1	LTA2, PLE2	1.03886	0.787853	0.966529	1.0025	0.855717
NbS00004263g0010.1	——	0.926202	0.96506	1.06944	1.2568	1.03906
NbS00004264g0031.1	Rubredoxin-like superfamily protein	0.786808	0.791645	1.04772	1.3572	1.08701
NbS00004268g0115.1	——	1.10131	1.09869	0.916002	0.951197	1.02232
NbS00004268g0116.1	——	0.88457	0.86636	0.8756	1.0456	0.949555
NbS00004325g0016.1	YCF2.2	1.22026	1.3629	0.799872	0.820102	1.05422
NbS00004414g0010.1	——	1.16311	1.22918	1.0562	1.03022	0.991204
NbS00004472g0004.1	AGT, AGT1, SGAT	1.33041	1.24401	0.847323	0.962614	0.939747
NbS00004488g0011.1	PGDH	1.29116	0.961118	0.840342	0.715452	0.897505
NbS00004558g0003.1	AOS, CYP74A, DDE2	0.739785	0.824262	1.39433	1.13008	1.48637
NbS00004626g0017.1	PSBE	0.696381	0.70294	0.599852	1.16727	0.752558
NbS00004664g0004.1	ATPHB3, PHB3	1.2261	1.14957	0.770372	0.661637	0.865051
NbS00004683g0012.1	——	1.16637	1.05599	0.805488	0.770309	0.930737
NbS00004694g0008.1	AK-HSDH II, AK-HSDH	1.49214	1.29919	0.81077	0.653241	0.806774
NbS00004697g0002.1	DHS2	1.24522	1.01461	0.806364	0.907497	0.853054
NbS00004717g0103.1	——	1.01081	1.10358	1.07606	1.13353	1.24448
NbS00004739g0001.1	LHCA4, CAB4	0.741163	0.852095	1.17464	1.49121	1.14731
NbS00004744g0003.1	——	0.849829	0.923062	0.942652	1.05152	0.993061
NbS00004744g0013.1	HTA13	0.774606	0.834875	1.4054	0.980396	1.19315
NbS00004772g0008.1	NDF2, NDH45	0.946771	0.974939	1.21563	1.34138	0.979204
NbS00004829g0016.1	ATTOC132, TOC132	1.14743	0.942355	0.690613	0.593988	0.904706
NbS00004937g0003.1	Protein kinase superfamily protein	0.913778	0.925527	1.14506	1.26139	1.32053
NbS00004956g0015.1	RBCL	1.48137	1.27613	0.822899	0.711226	0.846749
NbS00004996g0010.1	ATPA	1.46109	2.31942	0.858486	0.786852	0.866483
NbS00005020g0017.1	PGR5-LIKE A	0.858235	0.909728	0.943952	1.15714	0.92183
NbS00005026g0127.1	——	0.986173	0.999859	1.16386	1.19538	0.899071
NbS00005074g0009.1	TROL	0.917418	1.02782	1.0431	1.28159	1.04616
NbS00005095g0002.1	Aconitase/3-isopropylmalate dehydratase protein	1.23088	0.918653	0.690698	0.56517	0.741035
NbS00005125g0015.1	Aldolase-type TIM barrel family protein	1.39279	1.25272	0.732213	0.721625	0.776219
NbS00005139g0004.1	——	0.864283	0.83455	1.07643	1.21904	0.997057
NbS00005150g0205.1	——	0.90811	0.951212	1.03599	0.722789	0.895817
NbS00005187g0003.1	B12D protein	0.894596	1.00002	0.906354	1.18197	1.02657
NbS00005259g0004.1	——	1.00542	1.11991	0.88008	1.03916	0.946651
NbS00005332g0008.1	TOC34, ATTOC34, OEP34	1.31559	1.02689	0.80919	0.677254	0.861604
NbS00005338g0022.1	Peptidase family M48 family protein	1.16629	1.00397	0.939734	1.1516	0.97897
NbS00005377g0022.1	CAB1, AB140, CAB140, LHCB1.3	0.774151	0.853505	1.081	1.38873	1.08198
NbS00005397g0008.1	ADL3, CF1, DRP2B, DL3	0.903619	0.949671	1.0739	1.1466	1.00546
NbS00005430g0008.1	ATPD	0.855952	0.966684	1.12637	1.3318	1.01757
NbS00005437g0006.1	Heavy metal transport/detoxification superfamily protein	0.917628	1.14548	1.00921	1.10369	1.01442
NbS00005487g0006.1	CEST, AtCEST	1.02086	1.03232	1.15403	1.09519	1.01871
NbS00005491g0022.1	RBP31, ATRBP31, CP31, ATRBP33	1.0471	1.14838	0.878077	0.942248	0.836444
NbS00005548g0003.1	Amino acid dehydrogenase family protein	1.16318	0.970244	0.895671	0.940558	0.912675
NbS00005638g0105.1	——	1.09788	1.0839	0.771536	0.798215	0.917071
NbS00005686g0010.1	SEN1, ATSEN1, DIN1	0.993013	1.30197	0.708192	0.565751	0.875615
NbS00005686g0016.1	NAD(P)H dehydrogenase (quinone)s	0.908244	0.942584	1.03645	1.22505	1.014
NbS00005698g0206.1	——	1.4497	0.983631	0.76603	0.515886	0.844356
NbS00005727g0008.1	——	1.19873	1.3011	0.961458	0.914819	1.01878
NbS00005744g0012.1	MENG	1.08886	1.05783	1.18041	0.97427	1.06269
NbS00005769g0008.1	PTAC4, VIPP1	0.996661	1.05929	0.993784	1.01158	1.00692
NbS00005820g0005.1	2 iron, 2 sulfur cluster binding	1.19878	1.27454	0.906155	0.992289	0.919624
NbS00005925g0010.1	biotin/lipoyl attachment domain-containing protein	1.16259	1.16204	1.05892	1.281	0.981289
NbS00005930g0008.1	Rieske (2Fe-2S) domain-containing protein	0.950718	0.990911	1.07911	1.2215	1.00055
NbS00005937g0105.1	——	0.959414	1.06966	1.89106	2.20667	1.26699
NbS00005939g0007.1	Ribosomal protein L1p/L10e family	1.08951	0.953819	0.944888	1.36104	1.0792
NbS00005953g0021.1	HCEF1	1.05991	0.902355	0.843531	0.774277	0.772905
NbS00005958g0001.1	Ribosomal protein S4 (RPS4A) family protein	1.05477	1.03013	1.00577	0.932085	0.961905
NbS00005958g0009.1	PTAC12, HMR	1.05704	0.918999	1.06467	1.26483	1.04306
NbS00005964g0101.1	——	0.871226	1.0569	0.984542	1.10488	0.977946
NbS00005976g0007.1	GAPC-2, GAPC2	1.09146	1.15933	0.991642	1.00718	0.962429
NbS00006002g0007.1	Ribosomal protein L19 family protein	0.944352	0.816434	0.715077	1.16444	0.846798
NbS00006010g0008.1	ATY1, TRX-Y1, TY1	1.21106	1.19593	0.880179	0.57948	0.913647
NbS00006011g0201.1	——	0.664643	0.896722	0.98583	1.1583	0.920608
NbS00006036g0010.1	FAD/NAD(P)-binding oxidoreductase family protein	0.904077	0.957485	0.950207	0.852965	0.914898
NbS00006039g0020.1	LIL3:1	1.12715	1.10906	1.0165	1.19652	1.02955
NbS00006067g0008.1	hylakoid lumenal 17.9 kDa protein	0.793731	0.871492	1.07694	1.39236	0.937435
NbS00006088g0005.1	Molecular chaperone Hsp40/DnaJ family protein	1.12087	1.09695	1.17679	1.25558	1.14563
NbS00006116g0019.1	CAT2	1.52221	1.2068	1.33184	0.892801	1.28797
NbS00006130g0034.1	Protein kinase superfamily protein	0.978513	0.982593	1.12273	1.26392	1.08735
NbS00006130g0035.1	HON4	0.821213	0.926725	1.32139	1.10307	1.18716
NbS00006132g0009.1	LPD1, ptlpd1	0.859092	0.846078	1.16248	1.10653	1.12276
NbS00006142g0211.1	——	0.849287	0.731673	0.963427	1.06298	0.887179
NbS00006152g0010.1	——	1.02749	1.05779	1.0258	1.02696	0.959488
NbS00006166g0002.1	ATNHD1, NHD1	0.811712	1.01685	0.950423	1.61575	1.0644
NbS00006173g0018.1	NAD(P)-binding Rossmann-fold superfamily protein	0.968594	1.0989	0.916893	1.16968	0.981097
NbS00006290g0001.1	CAB1, AB140, CAB140, LHCB1.3	0.769576	0.855219	1.19496	1.49889	1.08749
NbS00006432g0009.1	Protein phosphatase 2C family protein	1.11003	1.02683	1.11543	1.18718	0.869613
NbS00006443g0008.1	Cytochrome b-c1 complex, subunit 8 protein	1.01435	1.14313	1.02275	0.84559	0.901655
NbS00006453g0003.1	PSBE	0.975596	0.875994	1.03803	1.08798	0.995024
NbS00006464g0001.1	TUB6	1.25687	1.24201	0.910605	0.389538	1.25383
NbS00006484g0005.1	ATPase, F0 complex	0.842849	1.02172	1.28506	1.3678	1.12358
NbS00006531g0010.1	HTA8	0.847657	0.980459	1.49087	1.05759	1.2385
NbS00006707g0002.1	Ribosomal protein L11 family protein	0.842593	0.804622	0.859626	0.779804	0.817853
NbS00006751g0003.1	——	1.28274	1.25793	1.08845	1.06194	1.09518
NbS00006821g0002.1	Phosphoglycerate kinase family protein	1.11304	1.32822	0.976657	0.815914	0.910852
NbS00006831g0015.1	RPL23.2	0.988161	0.915226	0.702974	0.834426	0.824843
NbS00006907g0117.1	——	1.4101	1.25984	0.584547	0.491314	0.789463
NbS00006909g0016.1	——	0.974734	0.996474	1.07093	0.919728	1.04989
NbS00006944g0020.1	Plastid-lipid associated protein PAP	0.791528	0.800653	1.51106	1.31552	1.72385
NbS00006997g0001.1	G6PD1	1.11906	1.06437	0.909586	0.912263	1.06158
NbS00007016g0020.1	FBA2	1.00831	0.889781	0.941274	0.793877	0.992405
NbS00007034g0001.1	PTAC13	1.3121	0.813533	0.962925	0.692731	0.778488
NbS00007043g0003.1	PTAC8, TMP14, PSAP, PSI-P	0.833168	0.981813	1.12717	1.22452	1.07742
NbS00007070g0009.1	GAPC-2, GAPC2	1.24679	1.04373	1.06031	0.640949	0.996709
NbS00007070g0219.1	——	1.07822	1.11405	0.716327	0.430903	0.793046
NbS00007070g0220.1	——	1.04857	0.796223	0.676582	0.339987	0.547294
NbS00007132g0019.1	PSBP-1, OEE2, PSII-P, OE23	0.725968	0.807476	1.10146	1.3243	1.0248
NbS00007177g0002.1	Rhodanese/Cell cycle control phosphatase superfamily protein	0.835507	1.02197	1.34373	1.6337	1.38116
NbS00007191g0012.1	chloroplast thylakoid lumen protein	0.523582	0.734961	0.893394	1.01454	0.873804
NbS00007232g0010.1	Tic22-like family protein	1.02384	1.08187	0.88418	0.94145	0.877678
NbS00007234g0001.1	YCF2.2	1.43238	1.5221	0.776793	0.502185	0.981903
NbS00007371g0002.1	Mog1/PsbP/DUF1795-like photosystem II reaction center PsbP family protein	0.766544	0.970053	1.09631	1.3909	1.0892
NbS00007437g0016.1	Protein phosphatase 2C family protein	0.868788	0.894199	1.08095	1.17444	1.13074
NbS00007439g0014.1	ALB1, ALB-1V, V157, PDE166, CHLD	1.31399	1.22342	0.872241	0.804826	1.13934
NbS00007440g0017.1	CCB4	0.762581	0.828471	1.01909	1.05689	0.980536
NbS00007473g0016.1	EMB1241	1.12271	1.12282	0.834328	0.901822	0.904398
NbS00007503g0101.1	——	0.7321	1.57803	0.92418	1.17171	0.930646
NbS00007507g0019.1	ATBBC1, BBC1, RSU2	0.98833	1.01125	0.896362	0.933581	1.00774
NbS00007566g0015.1	PETB	0.983656	0.836248	1.05129	1.09659	0.970502
NbS00007597g0013.1	Rieske (2Fe-2S) domain-containing protein	0.940059	0.968692	1.03544	1.09681	1.01778
NbS00007615g0210.1	——	0.815746	0.939705	1.27595	1.05975	1.08715
NbS00007694g0012.1	CCB1	0.922114	0.811537	0.949805	1.02394	0.938858
NbS00007712g0010.1	RPL16	0.812619	1.02357	0.748296	1.26022	0.906452
NbS00007716g0016.1	HCEF1	1.37191	1.26871	0.741925	0.681245	0.744678
NbS00007805g0017.1	PRK	1.19638	1.18608	0.874483	0.835549	0.910407
NbS00007847g0006.1	Ribosomal L18p/L5e family protein	1.16093	1.02634	0.76712	1.16566	0.854588
NbS00007894g0004.1	Transketolase family protein	1.08496	1.04549	1.00446	1.06647	0.923858
NbS00007905g0010.1	TIM, PDTPI	1.07953	1.20446	0.896138	0.813977	0.89465
NbS00007938g0002.1	GC1, ATSULA, SULA	1.10442	0.974948	0.823682	0.779919	0.963884
NbS00007945g0003.1	SNARE associated Golgi protein family	1.30599	1.16543	1.51787	1.32391	1.00863
NbS00007951g0017.1	NAD(P)-linked oxidoreductase superfamily protein	0.903651	0.959111	1.00974	1.22453	1.0158
NbS00008017g0019.1	——	0.889132	1.01275	1.00666	1.07058	0.818418
NbS00008028g0022.1	DNAJ heat shock family protein	0.849442	1.09117	1.02585	1.20768	1.06739
NbS00008079g0001.1	PSB28	0.79533	1.30134	1.09539	1.20823	0.964978
NbS00008130g0003.1	Peroxisomal membrane 22 kDa (Mpv17/PMP22) family protein	1.28509	1.18099	0.763727	0.45911	0.859694
NbS00008140g0001.1	alpha/beta-Hydrolases superfamily protein	1.06399	1.10206	1.0261	1.00016	1.07127
NbS00008151g0013.1	TAPX	1.17721	0.92888	0.921696	0.891687	1.00769
NbS00008158g0036.1	PGR7	1.26333	0.966882	0.699005	0.725344	1.09066
NbS00008162g0009.1	Tetratricopeptide repeat (TPR)-like superfamily protein	0.896327	0.962888	1.13981	1.21963	1.08615
NbS00008178g0018.1	HTA6	0.832438	0.890873	1.35168	0.833827	1.22094
NbS00008180g0001.1	PSB27	0.832868	0.884823	0.955789	0.760309	0.722771
NbS00008257g0115.1	——	0.971694	1.0188	1.01374	1.27055	1.13368
NbS00008347g0007.1	chloroplast thylakoid lumen protein	0.774138	0.945563	1.10305	1.33263	0.974732
NbS00008403g0003.1	Photosystem II reaction center PsbP family protein	0.812013	0.829033	1.04093	1.28061	0.918647
NbS00008412g0009.1	Transketolase	1.10944	1.25089	0.926997	0.880546	0.844109
NbS00008422g0005.1	DEG5, DEGP5, HHOA	0.816872	0.84644	1.11055	1.17634	1.04565
NbS00008430g0002.1	EPR1, RVE7	1.92091	1.44198	0.740251	0.399507	0.85562
NbS00008430g0003.1	HTB1	0.839614	0.777759	1.49312	1.06978	1.23926
NbS00008453g0109.1	——	0.734434	0.916628	1.19648	1.44345	1.08371
NbS00008458g0029.1	B12D protein	1.11717	1.10999	0.977012	0.947263	0.94612
NbS00008488g0031.1	LHCB5	0.855671	0.821274	1.33295	1.50435	1.07477
NbS00008488g0039.1	CLPX	1.19654	1.08903	0.980242	0.970625	1.00315
NbS00008512g0019.1	HMGB3, NFD3, NFD03	1.10873	0.973455	1.29003	1.17073	1.32691
NbS00008558g0004.1	FBA2	0.964317	1.07278	1.12058	0.90778	1.0587
NbS00008627g0020.1	——	1.03243	1.09853	1.12059	1.08337	1.09416
NbS00008675g0002.1	MDH	1.38439	1.4046	0.917278	0.807684	1.03414
NbS00008702g0001.1	PSBO2, PSBO-2, OEC33	0.81289	0.827483	1.25336	1.3024	1.06785
NbS00008764g0014.1	VDAC1, ATVDAC1	1.63182	1.18155	0.779778	0.711285	0.829561
NbS00008825g0027.1	CRD1, CHL27, ACSF	1.00077	1.0306	0.984533	1.09775	1.05947
NbS00008833g0102.1	——	1.04902	0.926333	0.90111	1.25475	0.986633
NbS00008837g0010.1	Plastid-lipid associated protein PAP / fibrillin family protein	0.844387	0.869828	1.08185	1.25725	1.11357
NbS00008842g0011.1	FSD3	0.962404	1.07679	1.11965	1.26668	1.15962
NbS00008848g0017.1	Ribosomal L5P family protein	1.09964	0.962224	0.805968	1.28691	0.977426
NbS00008911g0002.1	GAPB	0.920931	1.15242	1.06113	1.01295	1.01143
NbS00008911g0016.1	——	1.20949	1.11812	0.87363	0.705587	1.02717
NbS00008913g0009.1	ATG4, G4, CHLG	0.990004	1.03341	1.19981	1.29518	1.18292
NbS00008916g0004.1	CUE1, PPT, ARAPPT	0.922816	0.955772	0.945741	0.965286	1.03721
NbS00009008g0007.1	——	1.11499	1.31839	1.06538	1.23336	1.01
NbS00009094g0011.1	OEP37, ATOEP37	1.03634	1.09026	0.896717	0.942824	0.973064
NbS00009106g0015.1	NAD(P)-binding Rossmann-fold superfamily protein	1.03431	0.906824	1.01969	1.08648	0.950759
NbS00009146g0004.1	Rhodanese/Cell cycle control phosphatase superfamily protein	0.783144	0.913378	1.05312	1.26155	1.08729
NbS00009268g0019.1	PSRP4	0.983343	1.20712	0.774131	1.44964	1.05939
NbS00009305g0001.1	CHLM	0.956296	1.01718	1.08755	1.23506	1.04443
NbS00009319g0012.1	FLU	0.993811	0.927481	1.03701	1.07771	1.00652
NbS00009334g0021.1	atToc64-III, TOC64-III	1.16725	1.13756	1.02842	0.893739	0.948229
NbS00009360g0001.1	PAM68	0.925426	1.07299	1.13006	1.40146	1.04655
NbS00009379g0009.1	——	1.62793	1.38276	0.934784	0.918542	0.870183
NbS00009383g0013.1	TLP18.3	0.756843	0.952914	1.2568	1.59728	1.18286
NbS00009386g0007.1	Cyclophilin-like peptidyl-prolyl cis-trans isomerase family protein	0.894873	0.927145	0.961325	0.922203	0.888324
NbS00009456g0023.1	APX4, TL29	0.998508	0.997535	1.03846	1.22901	1.10892
NbS00009495g0011.1	mtLPD1	1.23974	1.50291	0.789214	0.818652	0.821928
NbS00009501g0005.1	——	1.05341	1.0083	1.16498	1.29919	1.13582
NbS00009632g0115.1	——	0.991666	0.745631	0.556053	0.513506	0.526746
NbS00009678g0004.1	ATTIC110, TIC110	1.16196	1.08229	0.973675	0.897774	0.93224
NbS00009707g0011.1	ARFA1E	0.94202	0.949745	1.01137	0.861718	0.946771
NbS00009714g0011.1	RCA	1.15847	1.23759	0.931619	0.803037	0.869196
NbS00009914g0012.1	NDHA	1.10892	1.01932	1.15079	0.863965	1.04536
NbS00010002g0009.1	Protein kinase superfamily protein	1.13769	1.06954	0.938097	0.729736	0.951256
NbS00010074g0001.1	RNA-binding KH domain-containing protein	0.932313	0.607271	0.7593	0.578114	0.768739
NbS00010076g0009.1	GAPB	1.29173	1.19269	0.958989	1.00662	0.96916
NbS00010132g0002.1	——	1.0288	1.09517	1.10935	1.26735	1.00901
NbS00010134g0014.1	LPA3	1.04773	0.917458	0.968846	1.03983	1.1539
NbS00010186g0028.1	NAD(P)-binding Rossmann-fold superfamily protein	0.897724	0.976339	0.944441	0.965849	1.14485
NbS00010232g0013.1	RNA-binding (RRM/RBD/RNP motifs) family protein	1.1653	1.33262	0.738333	0.751399	0.863236
NbS00010241g0007.1	ATPase, F0 complex	0.764443	1.07386	1.25103	1.4845	1.05069
NbS00010265g0113.1	——	0.857873	0.820115	0.847617	0.708819	0.991676
NbS00010291g0006.1	——	1.17622	1.20762	1.08373	1.05177	1.20178
NbS00010327g0009.1	——	0.812662	0.792612	1.22759	1.00601	0.903461
NbS00010338g0002.1	YLMG1-2, ATYLMG1-2	1.53947	1.135	0.821394	0.775627	0.931674
NbS00010350g0003.1	——	0.802299	0.886714	1.10397	1.16372	0.865805
NbS00010360g0001.1	ATPA	0.568546	0.859033	0.926925	1.61077	0.94159
NbS00010402g0001.1	LHCA3	0.866949	0.913484	1.20563	1.2222	1.17241
NbS00010452g0020.1	PSBP-1, OEE2, PSII-P, OE23	0.809604	0.824144	1.10294	1.15981	1.0052
NbS00010491g0011.1	PRXIIF, ATPRXIIF	0.96621	1.29932	0.754005	0.987729	0.854133
NbS00010495g0008.1	ATPase, V1 complex	1.11016	1.15587	0.858071	0.844914	0.997352
NbS00010498g0007.1	PSBQ, PSBQ-2, PSII-Q	0.841583	0.888157	1.09634	1.28396	1.07954
NbS00010505g0002.1	PSAK	0.861701	0.869022	0.998363	1.18189	0.988202
NbS00010528g0007.1	Peptidase S41 family protein	0.876458	0.891349	0.941825	0.903454	0.889969
NbS00010560g0001.1	PETE1 | plastocyanin 1	0.765349	0.848395	1.47011	1.35262	0.999488
NbS00010590g0111.1	——	0.950359	0.867109	1.05488	0.940922	1.00429
NbS00010629g0007.1	Uncharacterised BCR, YbaB family COG0718	0.486222	0.502007	0.467881	0.569939	0.464599
NbS00010647g0005.1	EMB156, EMB36, EMB1047, FTSH12	1.11854	1.14739	1.01973	0.892445	1.03334
NbS00010665g0003.1	——	1.04442	0.976517	1.28988	1.03365	1.30089
NbS00010736g0008.1	APX6	1.15009	1.25567	1.01121	1.10382	1.00433
NbS00010737g0014.1	AOAT2, GGT2	1.34008	1.14937	1.00547	1.13412	1.034
NbS00010743g0018.1	——	1.06738	1.11379	0.912369	0.840815	0.841823
NbS00010881g0013.1	CAT2	1.18107	1.08035	0.980296	0.794274	1.09346
NbS00010947g0011.1	MGD1, MGDA	1.13376	1.03014	0.841028	0.844321	1.01544
NbS00010961g0004.1	DHAR3	0.983082	1.10789	0.936428	0.871264	0.924576
NbS00011015g0025.1	ATPREP1, ATZNMP, PREP1	1.28769	1.21495	0.830723	0.81795	0.866068
NbS00011129g0006.1	FIB	0.794207	0.820388	1.36097	1.2405	1.50527
NbS00011165g0107.1	——	1.14928	1.02643	1.66202	0.652241	1.44543
NbS00011218g0012.1	ACP4	0.971047	1.40518	0.963407	1.01105	0.985109
NbS00011268g0007.1	PKT3, PED1, KAT2	1.27871	1.21775	1.01075	1.05312	1.05738
NbS00011313g0004.1	HCF173	1.06295	1.02626	0.934359	1.04313	0.955464
NbS00011342g0003.1	——	1.07706	1.11762	1.04844	1.00785	1.02013
NbS00011475g0119.1	——	0.827949	0.890728	1.03578	1.08386	0.949127
NbS00011496g0007.1	ATPME3, PME3	1.06879	0.827469	0.850153	0.823815	1.14248
NbS00011498g0005.1	PSB29, THF1	1.00579	1.05653	0.92231	1.13042	1.09507
NbS00011498g0008.1	PSB29, THF1	0.995423	1.17639	0.98801	1.16721	1.07999
NbS00011547g0007.1	CLPR2, NCLPP2, CLP2	1.00846	1.19505	0.808382	0.806162	0.8558
NbS00011579g0021.1	SAMC1	1.50896	1.14308	0.771674	1.16421	0.954645
NbS00011635g0010.1	ATPH	0.92388	0.971721	1.13113	1.2181	0.99766
NbS00011635g0014.1	RPS2	1.22518	1.11251	0.941827	1.02503	1.04413
NbS00011759g0004.1	ARASP	0.843233	0.869421	0.936293	1.12091	1.02239
NbS00011788g0002.1	——	0.792507	0.811345	1.10599	1.25529	1.19404
NbS00011825g0001.1	——	1.04349	1.20081	0.853326	0.921461	0.953343
NbS00011911g0002.1	Plastid-lipid associated protein PAP	0.930741	0.965714	0.946881	1.15804	1.04728
NbS00011945g0012.1	Histone superfamily protein	0.883967	0.930505	1.26968	1.06404	1.22461
NbS00011945g0014.1	OVA1	1.00235	0.704441	0.4392	0.313048	0.57056
NbS00011957g0108.1	——	1.02123	1.05633	0.818418	0.732168	0.800018
NbS00012084g0009.1	——	0.883834	0.937737	0.955017	1.06957	1.05297
NbS00012196g0002.1	pentatricopeptide (PPR) repeat-containing protein	1.14037	1.01446	0.923475	0.717316	0.991752
NbS00012214g0002.1	AOS, CYP74A, DDE2	0.906011	0.894969	1.06353	1.22672	1.18081
NbS00012231g0012.1	PII, GLB1	1.20685	1.1909	0.785301	0.605212	0.900917
NbS00012273g0005.1	CPN20	1.10929	1.34198	0.915152	0.86241	1.02426
NbS00012333g0014.1	GATB	1.27395	0.956771	0.870809	0.764755	0.891231
NbS00012368g0006.1	MTHSC70-2, HSC70-5	1.07372	1.12653	0.859897	0.970368	0.866168
NbS00012394g0012.1	NAD(P)-linked oxidoreductase superfamily protein	1.01985	0.982871	1.02575	1.09417	1.07651
NbS00012430g0121.1	——	0.948764	1.13698	0.951165	1.18577	0.9679
NbS00012501g0001.1	Peptidyl-tRNA hydrolase family protein	1.25603	1.14722	1.0341	1.16718	1.09086
NbS00012538g0017.1	YCF4	1.00424	0.839307	0.885954	0.900791	0.884324
NbS00012572g0006.1	RPL2.2	0.808501	0.867351	0.709432	1.05148	0.815603
NbS00012575g0013.1	NAD(P)-linked oxidoreductase superfamily protein	1.2313	1.32528	0.965822	0.938066	1.12104
NbS00012579g0124.1	——	1.2811	1.15957	0.74703	0.770844	0.865714
NbS00012584g0001.1	ATPC1	0.924178	0.998654	1.16298	1.13811	1.01135
NbS00012606g0010.1	MFP1	0.95708	1.00816	1.02508	1.10829	1.0427
NbS00012616g0008.1	DNAJ heat shock family protein	0.80423	0.942283	0.944687	1.09416	0.992429
NbS00012628g0008.1	TPP2	0.964212	1.01397	1.31349	1.21677	1.07279
NbS00012670g0012.1	NDH-M	0.907315	0.864369	0.937435	1.11207	0.872228
NbS00012713g0001.1	PDS3, PDS, PDE226	0.842267	1.13433	0.944645	1.16897	0.933494
NbS00012784g0015.1	CAT2	1.2918	1.18405	0.611279	0.663439	0.75212
NbS00012835g0006.1	NDF4	0.91679	0.868094	1.15571	1.18597	1.04127
NbS00012850g0018.1	BMY5, BAM6	1.14279	1.07648	1.31677	0.962465	1.15879
NbS00012878g0025.1	PORA	1.17956	1.2446	0.794768	0.742029	0.899099
NbS00012923g0107.1	——	0.89621	0.837155	0.746388	0.744776	0.953798
NbS00012964g0004.1	ACP5	0.756483	0.840381	0.890413	0.634404	1.01771
NbS00013023g0001.1	Glycine cleavage T-protein family	1.2725	1.40121	0.926075	0.792625	0.8765
NbS00013051g0121.1	——	0.973519	0.91723	1.0367	1.1227	0.97383
NbS00013071g0024.1	LHCB6, CP24	0.775882	0.904916	1.25857	1.27979	1.16191
NbS00013225g0002.1	emb2726	1.26707	1.16047	0.862472	0.875524	0.956146
NbS00013248g0013.1	Thioredoxin superfamily protein	1.11139	1.06752	1.10659	1.14579	1.13956
NbS00013338g0011.1	NPQ1, AVDE1	0.895086	0.849936	0.994519	1.02421	0.890739
NbS00013344g0009.1	RBP31, ATRBP31, CP31, ATRBP33	1.27262	1.1864	0.798636	0.766447	0.823785
NbS00013435g0006.1	Chaperone DnaJ-domain superfamily protein	1.45144	1.04648	1.06894	1.33344	0.911881
NbS00013474g0004.1	oxidoreductases	0.908511	0.892622	1.29436	1.48966	1.09883
NbS00013496g0008.1	Amidase family protein	0.920773	0.780434	0.81129	0.742642	0.739198
NbS00013560g0008.1	PETA	1.00451	0.981662	1.19965	1.14113	1.1594
NbS00013626g0008.1	NDHJ	0.910984	0.924378	1.11087	1.27688	1.00808
NbS00013637g0008.1	NAD(P)-binding Rossmann-fold superfamily protein	0.743253	0.864082	1.29644	1.10512	1.36856
NbS00013648g0012.1	NOL	0.872904	0.90443	0.81055	0.997867	0.994687
NbS00013685g0019.1	ATGSTT1, GST10, GSTT1	1.16432	1.27783	0.958047	0.78379	0.898767
NbS00013757g0014.1	OHP2	0.919878	1.03376	1.1528	1.25329	1.05022
NbS00013770g0009.1	DXR, PDE129	1.3066	1.31622	0.787305	0.671792	0.879584
NbS00013797g0003.1	Ribose 5-phosphate isomerase, type A protein	1.16399	1.17631	0.841228	0.921435	0.923603
NbS00013799g0011.1	VHA-A3	1.06029	1.00156	0.807131	0.851871	1.00144
NbS00013926g0001.1	EMB64, emb2737	1.09872	1.08184	1.06631	1.04185	0.967151
NbS00013950g0026.1	——	0.909363	1.10133	1.02072	1.15983	1.11327
NbS00013959g0018.1	Translation initiation factor 3 protein	0.98224	1.08278	0.999643	0.911177	1.08375
NbS00013965g0129.1	——	1.34409	0.976302	0.823044	0.704258	0.85153
NbS00013965g0137.1	——	0.926351	0.93568	1.00145	0.968396	1.02145
NbS00014006g0016.1	FKBP-like peptidyl-prolyl cis-trans isomerase family protein	0.900603	0.891923	1.11903	1.14274	1.0613
NbS00014092g0006.1	LHCB3, LHCB3*1	0.776159	0.759256	0.926256	1.213	0.934496
NbS00014150g0010.1	——	0.90268	0.891795	1.05609	1.12723	1.0878
NbS00014185g0010.1	PDS3, PDS, PDE226	1.02699	1.24536	1.10572	1.21791	1.07775
NbS00014217g0009.1	ATATH13, ATH13	1.29619	0.974031	0.854582	0.712014	1.20576
NbS00014241g0002.1	ATPA	0.906842	0.944291	1.04891	1.06185	0.90869
NbS00014422g0001.1	Cyclophilin-like peptidyl-prolyl cis-trans isomerase family protein	1.15335	1.30557	1.29123	1.19893	1.17945
NbS00014422g0024.1	TIM, PDTPI	1.04522	1.14707	1.13947	1.07727	1.01022
NbS00014426g0004.1	RPL15	1.10902	0.980315	0.853091	1.28457	0.989609
NbS00014462g0015.1	THI1, TZ, THI4	1.38636	0.993427	0.789195	0.542261	0.682769
NbS00014556g0009.1	Glyoxalase/Bleomycin resistance protein/Dioxygenase superfamily protein	1.98129	1.07981	1.13443	1.0639	0.88869
NbS00014569g0115.1	——	0.928677	0.883969	0.910665	0.909068	0.924501
NbS00014580g0003.1	CAB1, AB140, CAB140, LHCB1.3	0.807977	0.8673	1.19575	1.63163	1.12099
NbS00014580g0005.1	CAB1, AB140, CAB140, LHCB1.3	0.838639	0.908366	1.08505	1.58456	0.965169
NbS00014581g0001.1	FBA2	1.13432	1.40925	1.18683	1.07435	1.17647
NbS00014585g0006.1	ATGPX1, GPX1	0.995403	1.1745	1.12882	1.02271	1.19135
NbS00014589g0004.1	EMB3003	0.90886	1.00892	1.14419	1.14564	1.00983
NbS00014631g0010.1	Ribosomal protein S24e family protein	0.702077	0.997505	0.991283	0.980434	0.947957
NbS00014700g0002.1	CTF2A	0.893505	1.00404	0.938886	1.1106	0.925989
NbS00014800g0001.1	DELTA-TIP, TIP2;1, DELTA-TIP1, AQP1, ATTIP2;1	1.13221	1.44259	0.863947	0.978203	0.994743
NbS00014930g0013.1	GCPE, ISPG, CSB3, CLB4, HDS	1.13561	1.11743	0.908856	0.795128	0.888897
NbS00014997g0006.1	ATP5	1.17612	0.994363	0.844703	0.866488	0.97838
NbS00015130g0010.1	ALDH2B4, ALDH2, ALDH2A	1.09015	1.27246	0.877457	0.852586	0.863895
NbS00015135g0016.1	PGR5-LIKE A	0.852038	0.893289	1.19612	1.09395	1.19017
NbS00015140g0025.1	NAD(P)-linked oxidoreductase superfamily protein	1.33653	1.07835	0.92443	0.943245	1.0048
NbS00015152g0011.1	GYRB2	0.926863	0.734709	0.865285	0.802964	0.862229
NbS00015162g0012.1	LPA2	0.973337	0.995732	1.11565	1.27952	1.03671
NbS00015172g0019.1	Plastid-lipid associated protein PAP	0.923857	0.912249	1.08294	1.10409	1.09473
NbS00015185g0010.1	PDE312, PTAC10	1.05185	0.936895	1.09314	1.27452	1.06083
NbS00015220g0007.1	Translation protein SH3-like family protein	1.09257	0.958382	0.905393	1.26518	1.01429
NbS00015224g0103.1	——	1.28559	1.85227	0.579412	0.759755	0.828563
NbS00015227g0002.1	ATPB, PB	0.969864	0.907546	1.07396	1.08052	0.898836
NbS00015243g0004.1	Oxidoreductase	1.11617	1.22606	0.947371	0.91287	0.903825
NbS00015306g0005.1	PORA	1.3558	1.37597	0.626684	0.654844	1.05775
NbS00015355g0014.1	NAD(P)-binding Rossmann-fold superfamily protein	0.853971	1.05507	1.03877	1.23198	1.1601
NbS00015416g0017.1	CLPP6, NCLPP1, NCLPP6	1.5967	1.18605	0.673578	0.609975	0.723959
NbS00015470g0013.1	ATRAB8, RAB8	0.80415	0.9334	1.17692	1.3518	1.12268
NbS00015472g0005.1	ATHRS1, HRS1	1.08462	1.04652	1.11421	0.941301	1.05648
NbS00015476g0025.1	FZL	0.873199	0.801219	0.990357	1.20887	1.06584
NbS00015505g0007.1	SIR	0.992366	0.837155	0.953764	0.883485	0.901522
NbS00015597g0013.1	Ribosomal protein S13/S18 family	1.22205	1.01772	0.797493	1.11626	0.933523
NbS00015599g0013.1	PSAA	0.897049	0.815771	1.20723	1.26802	1.01018
NbS00015607g0008.1	Ribosomal protein L2 family	0.954758	0.948365	0.921239	0.829386	0.852707
NbS00015609g0009.1	Plastid-lipid associated protein PAP	0.970782	1.13916	0.989908	1.14561	0.947569
NbS00015675g0019.1	AAE16	1.26823	1.18611	0.888732	0.864704	0.99064
NbS00015718g0027.1	Plastid-lipid associated protein PAP / fibrillin family protein	0.876459	0.97078	1.08451	1.02995	1.15284
NbS00015774g0004.1	haloacid dehalogenase-like hydrolase family protein	0.935154	0.924603	1.01321	1.26965	1.0258
NbS00015822g0014.1	GYRA	0.926852	0.90062	1.02597	1.03732	1.01551
NbS00015932g0105.1	——	1.0031	0.987128	0.889751	1.07238	0.921389
NbS00015946g0010.1	oxidoreductases	1.02778	0.894737	0.726521	0.712718	0.737217
NbS00015967g0104.1	——	1.24631	1.24305	0.94819	1.05164	0.988406
NbS00015969g0002.1	Translation elongation factor EF1B	1.06394	1.09501	0.965922	1.08276	0.968663
NbS00016020g0006.1	ATPQ	0.902856	1.33267	0.811805	0.83271	0.951532
NbS00016025g0005.1	PTAC2	0.947881	0.879076	0.983188	1.13859	1.00366
NbS00016026g0011.1	RRF, HFP108, cpRRF, AtcpRRF	0.884447	0.755799	0.699698	0.631335	0.716632
NbS00016045g0013.1	CAB1, AB140, CAB140, LHCB1.3	0.928681	0.771441	1.36515	0.713404	1.05694
NbS00016107g0009.1	Pentapeptide repeat-containing protein	1.06478	0.99431	1.15002	1.18593	1.00109
NbS00016115g0014.1	DEGP8, DEG8	0.864838	0.927178	1.18245	1.14894	1.05617
NbS00016127g0009.1	EFE, ACO4, EAT1	0.795045	0.850241	0.72493	0.787478	0.910627
NbS00016136g0003.1	HSC70-1, HSP70-1, AT-HSC70-1, HSC70	0.886365	1.14687	1.3183	1.20143	1.42922
NbS00016145g0016.1	trigger factor type chaperone family protein	1.07579	1.0514	1.01896	0.954412	0.942746
NbS00016145g0024.1	HCF164	0.953059	0.879213	1.1736	1.14795	1.10706
NbS00016159g0006.1	CA1	1.02713	1.06947	1.09033	1.0279	1.04101
NbS00016163g0007.1	ATGSTF9, GLUTTR, ATGSTF7, GSTF9	1.03686	0.915584	0.887284	0.70776	0.810041
NbS00016191g0009.1	Mitochondrial import inner membrane translocase subunit	1.06002	1.0479	0.908253	0.864749	0.987009
NbS00016243g0108.1	——	1.18639	1.10339	0.791951	0.813213	0.919379
NbS00016336g0004.1	PETA	0.880377	0.905721	1.16501	1.26217	1.0784
NbS00016355g0013.1	CYP38, ATCYP38	0.800374	0.927085	1.19981	1.38127	1.11165
NbS00016355g0014.1	——	0.877634	0.680487	0.580281	0.499896	0.566396
NbS00016388g0112.1	——	1.17544	0.872999	0.843849	1.03121	0.92395
NbS00016447g0006.1	ftsh10	0.954085	0.892725	1.24494	1.09524	1.1125
NbS00016459g0016.1	anthranilate phosphoribosyltransferase	1.07924	1.11876	0.78161	0.739912	0.902795
NbS00016617g0001.1	——	1.30053	1.0213	2.50338	0.525354	1.53503
NbS00016699g0021.1	Pyridoxal-dependent decarboxylase family protein	1.54145	0.952572	0.690675	0.529609	0.760917
NbS00016768g0011.1	LIN2, HEMF1, ATCPO-I	1.21393	1.09225	0.91013	0.83959	0.921908
NbS00016807g0007.1	CAB1, AB140, CAB140, LHCB1.3	0.634356	0.89055	1.07695	1.65585	1.0827
NbS00016832g0010.1	LOS1	1.21519	0.953076	0.928848	0.909562	0.904821
NbS00016848g0011.1	Hsp89.1, AtHsp90.6, AtHsp90-6	0.892129	0.994395	0.895221	0.861466	0.89645
NbS00016919g0005.1	Acid phosphatase/vanadium-dependent haloperoxidase-related protein	0.909253	0.85789	1.08595	1.25124	1.05607
NbS00016974g0013.1	Transmembrane proteins 14C	0.958713	0.926778	1.01263	0.976305	1.16804
NbS00016988g0004.1	HEMB1	1.15796	1.17483	0.844426	0.881765	0.85808
NbS00017046g0004.1	GTE4	1.22064	1.16502	1.10002	0.993436	0.973783
NbS00017066g0003.1	GLP3, GLP3A, GLP3B, ATGER3, GER3	0.973157	1.06088	0.996898	0.937816	1.23347
NbS00017162g0026.1	FKBP-like peptidyl-prolyl cis-trans isomerase family protein	0.932868	0.936493	1.21412	1.10419	1.04575
NbS00017186g0002.1	——	0.878134	0.893699	1.15669	1.36402	1.15585
NbS00017233g0003.1	HTB4	0.915186	0.875548	1.74113	1.13646	1.5465
NbS00017314g0001.1	Ribosomal protein S5 domain 2-like superfamily protein	1.00664	0.987802	0.92237	0.818116	0.95155
NbS00017330g0007.1	ATHX, ATX, THX	1.68609	1.53445	0.911715	0.396913	0.826803
NbS00017334g0012.1	PDH-E1 ALPHA	0.994937	1.00387	0.919465	0.98611	0.930581
NbS00017344g0018.1	GS2, GLN2, ATGSL1	1.25525	1.32739	0.895802	0.804729	0.909437
NbS00017361g0009.1	ATCIMS	1.05903	1.06948	0.905055	0.956608	0.9104
NbS00017400g0004.1	CLPC, ATHSP93-V, HSP93-V, DCA1, CLPC1	1.22794	1.0481	0.863703	0.774175	0.913465
NbS00017463g0014.1	winged-helix DNA-binding transcription factor family protein	0.751049	0.830647	1.70447	0.6999	1.44886
NbS00017573g0006.1	Tetratricopeptide repeat (TPR)-like superfamily protein	0.713917	0.974575	1.05004	1.41718	0.991349
NbS00017597g0021.1	GDC1	0.882369	1.75092	1.06762	1.05655	1.14842
NbS00017649g0008.1	ATMRP3, MRP3, ABCC3	0.873326	0.838967	1.0256	1.17561	1.00269
NbS00017652g0001.1	ABA2, SIS4, GIN1, SDR1, ISI4, SRE1, ATABA2, ATSDR1	0.969941	0.804705	1.23105	0.775671	0.96705
NbS00017730g0002.1	LHB1B1, LHCB1.4	0.771266	0.764815	1.08053	1.12074	1.00155
NbS00017758g0016.1	Mog1/PsbP/DUF1795-like photosystem II reaction center PsbP family protein	0.894166	0.894416	1.22692	1.10421	1.09573
NbS00017789g0028.1	PLSP1	0.853553	0.865437	1.1196	1.33676	1.03771
NbS00017897g0002.1	ATPase, F0 complex, subunit B/B', bacterial/chloroplast	1.10289	1.09156	1.31315	0.939736	1.07656
NbS00017935g0003.1	LHCB4.2	0.833991	0.89264	1.13349	1.28795	1.12615
NbS00017975g0015.1	MFP2, ATMFP2	1.11192	1.20492	0.967367	1.04013	1.0192
NbS00018014g0011.1	RNA-binding protein	0.911081	1.053	1.30177	1.47318	1.14325
NbS00018036g0014.1	CAM7	0.811497	1.02328	0.990522	0.983485	1.0973
NbS00018070g0006.1	ATPE	0.890221	1.00695	1.17983	1.17507	1.0199
NbS00018083g0002.1	RPS17, CS17, PRPS17	1.13684	0.753194	0.636765	0.693936	0.764204
NbS00018180g0004.1	PSAN	0.717039	0.869094	1.1898	1.39447	1.22287
NbS00018314g0005.1	Mog1/PsbP/DUF1795-like photosystem II reaction center PsbP family protein	0.976043	1.03658	1.14124	1.23804	1.09766
NbS00018341g0002.1	NDH-M	1.28692	0.96601	1.08647	1.19321	0.957218
NbS00018371g0002.1	——	0.815981	0.722417	0.80119	1.35136	0.855735
NbS00018446g0009.1	PHT3;1	1.3932	1.20716	0.790323	0.633157	0.826955
NbS00018497g0001.1	PSB27	0.814883	0.943415	1.12028	1.19787	0.969011
NbS00018510g0007.1	——	1.08252	1.08777	0.984349	1.15847	0.983853
NbS00018510g0015.1	——	0.897475	0.918569	0.999712	1.21793	0.996706
NbS00018705g0023.1	SNRNP-G	0.84556	0.908955	0.998461	0.629348	0.920145
NbS00018815g0001.1	DNAJ heat shock family protein	0.905288	1.01046	1.60473	0.943164	1.3933
NbS00018913g0006.1	NDHA	0.729146	0.752263	0.925747	1.18812	1.02888
NbS00018918g0016.1	RPL3B, ARP2	1.04148	1.07817	1.12814	1.04382	1.07623
NbS00018964g0003.1	——	0.986501	1.90868	1.28476	0.75717	1.33978
NbS00018974g0012.1	NAD(P)-binding Rossmann-fold superfamily protein	0.97615	0.884402	1.01103	1.17785	0.968241
NbS00018991g0009.1	VAR1, FTSH5	0.858168	0.784586	0.963423	1.20867	0.885281
NbS00018994g0007.1	Rhodanese/Cell cycle control phosphatase superfamily protein	0.870831	0.895427	1.00745	1.14654	1.04104
NbS00019070g0002.1	ATHM4, TRX-M4, ATM4	0.882949	1.03142	0.962797	0.960838	0.925487
NbS00019085g0006.1	PSAE-2	0.810855	0.887966	1.23092	1.60432	1.10933
NbS00019145g0009.1	HSP60, HSP60-3B	1.1368	1.31984	1.02236	0.914606	1.05153
NbS00019157g0005.1	——	1.09061	1.34821	1.00713	1.16524	0.988657
NbS00019166g0007.1	Haloacid dehalogenase-like hydrolase (HAD) superfamily protein	0.979065	1.0066	0.955531	1.03085	0.938807
NbS00019210g0010.1	ATRABG3F, ATRAB7B, RAB71, RABG3F, RAB7B	0.705451	0.852098	0.998025	1.17433	1.00582
NbS00019216g0003.1	NDH-O	0.83516	1.02025	1.35459	1.70939	1.20667
NbS00019267g0002.1	RPL4	0.993412	0.979204	0.872306	1.25738	0.970783
NbS00019281g0111.1	——	1.00692	0.794178	1.50564	1.05826	1.19101
NbS00019300g0014.1	RPS7.1, RPS7	1.15974	1.17729	0.923455	1.19878	1.0903
NbS00019305g0027.1	ATP synthase alpha/beta family protein	1.05603	1.13318	1.1091	0.951845	0.975541
NbS00019305g0029.1	FAD/NAD(P)-binding oxidoreductase	1.31845	1.23958	0.961252	0.740822	0.877229
NbS00019375g0003.1	MAP1C, MAP1B	1.42796	1.2317	0.869017	0.699651	0.849445
NbS00019403g0016.1	LHCB2.1, LHCB2	0.780778	0.833707	1.04281	1.40969	1.08798
NbS00019530g0006.1	Ribosomal S17 family protein	1.02649	1.23267	0.94066	0.965018	0.84691
NbS00019536g0005.1	NDF2, NDH45	0.873775	0.924122	1.11481	1.27167	1.04364
NbS00019582g0003.1	emb2004	1.06752	1.14732	1.03528	0.769618	0.998906
NbS00019623g0001.1	GTP binding Elongation factor Tu family protein	1.0306	1.19267	1.0409	1.2578	1.03077
NbS00019720g0002.1	——	0.775197	0.900901	1.17424	1.34665	1.12757
NbS00019818g0001.1	PSBO2, PSBO-2, OEC33	0.804169	0.939773	1.30706	1.43448	1.20636
NbS00019830g0005.1	Rhodanese/Cell cycle control phosphatase superfamily protein	0.951851	0.94774	1.03688	1.24646	1.10903
NbS00019865g0002.1	Bifunctional inhibitor/lipid-transfer protein/seed storage 2S albumin superfamily protein	0.961335	1.09139	1.28499	1.02119	1.12397
NbS00019994g0009.1	MD-2-related lipid recognition domain-containing protein / ML domain-containing protein	0.76145	0.826505	1.08534	1.34402	1.02503
NbS00020014g0003.1	AAC2	1.07321	1.2123	0.88518	0.828698	0.971596
NbS00020058g0011.1	——	1.00519	0.852468	1.12962	0.867576	1.09675
NbS00020069g0017.1	GLU1, GLS1, GLUS, FD-GOGAT	1.18731	1.14936	0.878162	0.827049	0.854685
NbS00020081g0001.1	RPL12-A, RPL12	0.907126	0.955866	0.917924	1.24438	1.09474
NbS00020161g0011.1	ACD1, LLS1, PAO	0.944708	0.924851	1.1253	1.21686	1.19967
NbS00020204g0014.1	Protein kinase superfamily protein	0.739014	0.642056	1.24827	0.90242	1.25499
NbS00020222g0003.1	——	1.27164	1.15241	0.828124	0.93835	0.930106
NbS00020253g0009.1	LHCB3, LHCB3*1	0.76143	0.895599	1.25081	1.52106	1.15954
NbS00020307g0015.1	CRD1, CHL27, ACSF	0.909966	1.01861	1.10248	1.34092	1.16646
NbS00020349g0004.1	Histone superfamily protein	0.778842	0.779398	1.19173	0.76199	1.09171
NbS00020569g0013.1	SBPASE	1.34569	1.25306	0.925006	0.859388	0.853511
NbS00020575g0003.1	——	1.08979	1.21033	1.0524	1.05592	1.07381
NbS00020600g0007.1	GRF2, 14-3-3OMEGA, GF14 OMEGA	0.963578	0.896449	0.821097	0.837139	0.930161
NbS00020611g0016.1	Photosystem II reaction center PsbP family protein	0.792745	0.851262	0.794424	0.94092	0.863876
NbS00020617g0018.1	Cyclophilin-like peptidyl-prolyl cis-trans isomerase family protein	0.991549	0.989642	1.13907	1.27724	1.00132
NbS00020619g0007.1	Tautomerase/MIF superfamily protein	1.09078	1.15115	0.9951	0.793912	1.10907
NbS00020743g0011.1	RPL15	0.893819	1.00088	0.994936	1.36645	0.997616
NbS00020749g0011.1	Insulinase (Peptidase family M16) protein	1.2361	1.20218	0.79549	0.771705	0.856076
NbS00020769g0006.1	NPQ4, PSBS	0.741199	0.758499	1.17565	1.35074	1.12372
NbS00020850g0007.1	——	1.29514	0.952797	0.773815	0.802967	0.768892
NbS00020850g0016.1	Dihydrolipoamide acetyltransferase	1.02237	0.916029	0.998702	0.997441	0.941961
NbS00020866g0006.1	MGP1	1.11908	1.23445	1.05153	1.03189	0.964001
NbS00020970g0014.1	DCT, DIT2.1	1.04394	1.34667	0.923855	0.798394	1.02816
NbS00020991g0024.1	CYP38, ATCYP38	0.787488	0.939007	1.24934	1.31971	1.04746
NbS00021023g0008.1	Oxidoreductase, zinc-binding dehydrogenase family protein	1.19378	1.10723	1.09718	0.87203	1.26477
NbS00021088g0005.1	ADG1, APS1	1.42795	1.21541	0.875666	0.788324	0.880982
NbS00021201g0006.1	——	1.07899	1.2159	0.980345	0.995074	1.06377
NbS00021293g0006.1	RNA-binding (RRM/RBD/RNP motifs) family protein	1.37474	1.18228	0.631873	0.584701	0.828667
NbS00021370g0005.1	——	0.754334	0.791491	1.02101	1.07256	1.03893
NbS00021409g0011.1		0.943497	0.956962	0.896609	1.07113	1.01738
NbS00021469g0003.1	——	0.922386	0.975599	1.1389	1.38199	1.08995
NbS00021514g0005.1	——	0.859265	0.996649	1.19221	1.34372	1.10979
NbS00021532g0017.1	TRXF1, ATF1	1.06477	1.34425	1.08884	1.06807	1.06881
NbS00021556g0004.1	Protein prenylyltransferase superfamily protein	1.61943	2.85529	0.965895	1.00519	1.11389
NbS00021743g0005.1	CAC2	1.2068	1.1644	0.83402	0.734818	0.863304
NbS00021791g0001.1	PCB2	1.08725	1.18705	0.961516	0.878428	0.979459
NbS00021832g0023.1	PSBB	0.789474	0.870094	1.14643	1.23157	1.05777
NbS00021892g0003.1	LHCA3	0.819705	0.963613	1.24009	1.36683	1.09732
NbS00021901g0004.1	——	1.23113	1.1314	0.993943	0.867735	1.10945
NbS00021903g0021.1	RPOC1	1.18293	0.942664	0.824229	0.630606	0.854882
NbS00021959g0006.1	EMB2083	0.988579	1.17793	0.98447	0.961499	0.979957
NbS00022023g0015.1	GLT1, PGLCT	0.993421	1.08973	0.991977	1.03813	1.00336
NbS00022031g0010.1	Major facilitator superfamily protein	0.961838	0.975049	1.10553	1.07285	1.08119
NbS00022128g0004.1	NDHF	0.932675	0.829157	1.34515	1.09019	1.05209
NbS00022186g0015.1	FLU	1.08501	1.04581	1.08642	1.16106	1.06533
NbS00022217g0004.1	AHA11, HA11	0.934811	0.895719	0.70233	0.675356	0.967764
NbS00022240g0025.1	Chalcone-flavanone isomerase family protein	1.60201	1.21359	0.773182	0.34283	0.876158
NbS00022267g0003.1	——	0.977548	1.09094	1.0031	0.878756	1.05619
NbS00022307g0013.1	HSC70-1, HSP70-1, AT-HSC70-1, HSC70	1.09925	0.705479	0.811917	0.632882	0.735225
NbS00022310g0012.1	43709	1.05508	0.969783	0.984837	1.25281	0.887437
NbS00022382g0007.1	30S ribosomal protein	1.33626	1.15998	0.874923	0.871097	0.939073
NbS00022424g0003.1	PPL2	0.835142	0.874672	1.00807	0.856542	0.979563
NbS00022436g0020.1	AAE16	1.05967	0.97682	0.897411	0.768826	1.00194
NbS00022471g0001.1	Bifunctional inhibitor/lipid-transfer protein/seed storage 2S albumin superfamily protein	1.01903	1.29698	1.02207	1.1492	1.3131
NbS00022480g0017.1	GDH1	1.1065	1.49775	0.995652	0.827963	1.00011
NbS00022525g0113.1	——	1.4424	1.14771	0.757804	0.72658	0.818638
NbS00022532g0009.1	TGD2	1.24216	0.970745	0.796921	0.664335	0.967626
NbS00022591g0010.1	ABA1, LOS6, NPQ2, ATABA1, ZEP, IBS3, ATZEP	1.02035	0.856215	0.947148	0.942632	0.930086
NbS00022684g0008.1	AtGLDP1, GLDP1	1.30172	1.55204	0.73054	0.768122	0.788738
NbS00022704g0005.1	ELD1, ABI8, KOB1	0.960233	1.02165	1.10004	1.32184	1.07681
NbS00022834g0001.1	Tetratricopeptide repeat (TPR)-like superfamily protein	0.951852	1.01097	1.12641	1.30375	1.062
NbS00022864g0012.1	Chlorophyll A-B binding family protein	1.02749	0.960409	0.946572	1.13216	0.986438
NbS00022894g0007.1	——	0.74142	0.971783	1.58841	1.18432	1.52051
NbS00022928g0004.1	AOC3	0.991173	1.00107	0.874608	0.878529	0.973652
NbS00023006g0207.1	——	0.993651	1.01063	1.04113	1.04431	0.919397
NbS00023175g0004.1	S-adenosyl-L-methionine-dependent methyltransferases superfamily protein	0.927262	0.970204	0.963286	0.798324	1.21075
NbS00023213g0005.1	STN8	0.826491	0.882099	1.15113	1.40036	1.08664
NbS00023219g0013.1	alpha/beta-Hydrolases superfamily protein	1.02868	1.10794	1.10629	1.04326	0.97494
NbS00023265g0002.1	DRT112, PETE2	0.779162	0.960093	0.90553	0.934146	0.818671
NbS00023314g0012.1	MTO1, CGS, ATCYS1, CGS1	1.27385	0.858761	0.753152	0.840168	1.04189
NbS00023329g0019.1	ATGLDH, GLDH	1.38752	1.37345	0.708075	0.645021	0.871353
NbS00023400g0001.1	Photosystem II 5 kD protein	0.828953	0.828828	1.06723	1.35433	0.969524
NbS00023657g0014.1	TRX P, TRX z	0.882631	1.04807	1.01931	1.17388	1.00902
NbS00023665g0001.1	PCB2	0.995465	1.07285	0.978999	1.13355	0.994156
NbS00023692g0003.1	RNA-binding (RRM/RBD/RNP motifs) family protein	1.08278	1.14154	0.905812	1.17405	1.14581
NbS00023753g0004.1	VTE1, ATSDX1	0.871671	0.814231	1.18631	1.13955	1.23678
NbS00023763g0006.1	ADL2, DRP3A	1.13978	0.892113	0.868709	0.672471	0.776937
NbS00023799g0015.1	TAP38, PPH1	0.950059	0.842585	1.02462	1.01255	0.992047
NbS00023835g0004.1	PPL1	0.972981	1.01522	1.27762	1.31554	1.15376
NbS00023900g0001.1	NOP56	1.01196	1.08687	1.21965	1.01075	1.22187
NbS00023916g0005.1	PGM, ATPGMP, PGM1, STF1	1.02464	1.05462	0.815939	0.729822	0.836067
NbS00023937g0001.1	PSAD-2	0.87123	0.906467	1.05503	1.13008	1.00727
NbS00023951g0006.1	Molecular chaperone Hsp40/DnaJ family protein	0.817222	0.964963	1.21163	1.38288	1.2299
NbS00023957g0011.1	PTAC5	0.797308	0.897873	0.931304	1.18558	1.13112
NbS00023967g0003.1	RNA-binding (RRM/RBD/RNP motifs) family protein	1.11536	1.21455	0.917844	0.84585	0.937413
NbS00024015g0008.1	——	0.608587	0.525646	0.926769	0.809817	0.955939
NbS00024016g0001.1	FTRA2	1.08628	1.25538	1.04319	0.94765	1.04271
NbS00024035g0006.1	NDPK2, NDPK1A, NDPK IA IA, NDPK IA, ATNDPK2	1.04794	1.2144	0.703379	0.720529	0.716043
NbS00024109g0009.1	——	0.863505	0.863084	1.15976	1.32798	1.12921
NbS00024142g0001.1	Plastid-lipid associated protein PAP	0.795892	0.837107	1.16009	1.07137	1.2633
NbS00024151g0114.1	——	1.37067	1.02787	0.833123	0.804077	0.916227
NbS00024232g0006.1	haloacid dehalogenase-like hydrolase family protein	0.901463	0.890226	1.03698	1.1958	1.02661
NbS00024241g0007.1	GDSL-like Lipase/Acylhydrolase superfamily protein	0.859886	0.871516	1.20139	0.88967	1.1669
NbS00024250g0002.1	TOC159, TOC86, PPI2, TOC160, ATTOC159	1.137	1.08662	0.962143	0.894347	1.01299
NbS00024271g0019.1	CSP41A	1.21061	1.34624	0.908632	0.819346	1.05322
NbS00024457g0004.1	Ribosomal protein L3 family protein	0.988339	0.904646	0.904935	1.20306	1.01798
NbS00024477g0005.1	MDAR6	0.960044	1.04733	0.725588	0.84074	0.963014
NbS00024491g0011.1	U2B''	0.914088	1.03478	1.09281	0.985776	1.06048
NbS00024496g0009.1	APG2, UNE3, PGA2, TATC	1.01677	0.805111	0.993238	0.801103	0.848687
NbS00024521g0008.1	HPR, ATHPR1	1.26146	1.09892	0.628298	0.68009	0.687998
NbS00024531g0008.1	Cytosol aminopeptidase family protein	1.08151	1.1777	1.03853	1.07364	0.994265
NbS00024535g0016.1	Aldolase-type TIM barrel family protein	1.59886	1.41489	0.73242	0.707139	0.865989
NbS00024617g0001.1	——	0.545099	0.790448	0.771826	1.17922	0.998005
NbS00024706g0002.1	CLPC, ATHSP93-V, HSP93-V, DCA1, CLPC1	1.21159	1.12762	0.882087	0.922831	0.934108
NbS00024734g0002.1	SVR7	1.23765	1.15133	0.956144	0.982297	1.01367
NbS00024875g0012.1	EMB213, OEP80, ATOEP80, TOC75	1.11025	1.04651	0.929982	0.859737	1.07476
NbS00025067g0008.1	ATG4, G4, CHLG	1.05033	1.03132	1.19292	1.21829	1.11304
NbS00025171g0003.1	ATP synthase alpha/beta family protein	1.31789	1.27529	0.606488	0.548704	0.755354
NbS00025205g0016.1	CNX1, ATCNX1	1.01044	0.983463	0.946169	0.99718	1.09458
NbS00025230g0004.1	EDA3	0.789112	0.909251	1.0083	1.21736	0.997509
NbS00025267g0007.1	PGI1, PGI	1.17299	1.07313	0.826866	0.667462	0.791713
NbS00025298g0012.1	Pentatricopeptide repeat (PPR) superfamily protein	0.950485	0.752204	0.942028	0.899456	0.815982
NbS00025360g0006.1	PMSR4	1.09505	1.10548	0.917907	0.965644	1.04282
NbS00025454g0112.1	——	1.0733	1.27761	0.898329	0.86226	0.925653
NbS00025533g0004.1	LUT2	0.932481	0.900464	0.949269	0.988925	1.01459
NbS00025534g0011.1	EGY1	0.824957	0.812842	1.03587	1.18333	0.995115
NbS00025535g0006.1	ACP5	0.971895	1.28336	0.995998	1.08165	0.986547
NbS00025596g0030.1	——	0.79002	0.919819	1.19017	1.43039	1.07113
NbS00025607g0004.1	——	0.907568	0.898579	1.09059	1.40346	1.03898
NbS00025668g0009.1	CSP41A	1.19886	1.25192	0.990042	0.925207	1.00322
NbS00025682g0010.1	EMB1241	1.05985	0.998781	0.88192	0.979153	0.898177
NbS00025880g0004.1	ATEGY3, EGY3	0.75984	0.766857	1.28207	1.09717	1.1502
NbS00025979g0010.1	Aldolase-type TIM barrel family protein	1.24871	1.24513	0.974857	0.905823	0.931824
NbS00025999g0009.1	YCF1.2	1.12063	1.38909	1.03162	1.01731	1.01856
NbS00026008g0003.1	CaS	0.875589	0.87109	1.08741	1.24577	1.08689
NbS00026031g0010.1	HMGA	1.0697	1.3866	0.995753	0.939488	0.94637
NbS00026065g0006.1	ATIMD2, IMD2	1.24047	0.99323	0.963986	0.786347	0.917986
NbS00026099g0012.1	MPPBETA	1.38756	1.29816	0.711782	0.601189	0.826972
NbS00026116g0017.1	TROL	0.893872	0.888501	1.08573	1.1287	1.06938
NbS00026134g0013.1	VAR1, FTSH5	0.803599	0.755799	1.07375	1.11996	0.946546
NbS00026247g0013.1	P-loop containing nucleoside triphosphate hydrolases superfamily protein	1.1952	1.23509	0.897178	0.783341	0.882328
NbS00026283g0010.1	——	0.996696	0.961863	1.04776	1.02279	0.912153
NbS00026360g0004.1	Cytochrome bd ubiquinol oxidase	1.39617	1.50762	0.879443	0.634998	0.804333
NbS00026367g0006.1	——	0.75576	0.870655	1.16586	1.14714	1.2274
NbS00026409g0012.1	——	1.25164	1.17834	0.872626	0.872362	0.943529
NbS00026410g0007.1	AOAT2, GGT2	1.12916	1.1046	0.900304	0.87746	0.913387
NbS00026414g0014.1	LTA2, PLE2	0.897318	0.759527	0.938704	0.960914	0.86504
NbS00026425g0011.1	2-Cys Prx B, 2CPB	1.00607	1.0321	1.01495	1.00469	1.06057
NbS00026437g0008.1	FAD8	1.0667	1.0528	0.822708	0.977995	0.978558
NbS00026456g0003.1	EMB3010, RPS6B	1.06821	0.983983	0.869954	0.912925	0.90637
NbS00026501g0011.1	——	0.858209	0.858672	1.14108	1.23464	1.15813
NbS00026545g0006.1	SOUL heme-binding family protein	0.792404	0.62223	0.846522	0.965627	0.976765
NbS00026556g0002.1	haloacid dehalogenase-like hydrolase family protein	1.00021	0.988977	1.16769	1.16084	1.14287
NbS00026597g0005.1	——	0.95294	0.874871	1.12005	1.11036	0.960384
NbS00026760g0011.1	EDD1, EDD	1.14346	1.12681	0.97043	0.969168	0.933942
NbS00026810g0010.1	Protein kinase superfamily protein	0.822717	0.911027	1.1072	1.10064	1.18603
NbS00026817g0017.1	CPN10	1.67468	1.3346	0.708351	0.485172	0.815358
NbS00026857g0001.1	——	1.28654	1.02064	0.73772	0.670671	0.699256
NbS00026868g0001.1	RPL27	0.894423	0.835339	0.688305	1.14522	0.882851
NbS00027000g0005.1	ATHM4, TRX-M4, ATM4	0.92204	1.09897	0.97688	0.978287	0.946419
NbS00027024g0003.1	Mog1/PsbP/DUF1795-like photosystem II reaction center PsbP family protein	0.811169	0.855514	1.17526	1.28992	0.982933
NbS00027106g0001.1	LACS9	1.02739	0.978736	0.954183	0.761992	0.845302
NbS00027114g0020.1	ATGRP7, CCR2	1.05935	1.00479	1.10942	1.26726	1.18998
NbS00027134g0004.1	PSBO2, PSBO-2, OEC33	0.786172	0.944301	1.27197	1.43215	1.1864
NbS00027169g0007.1	AGD2	1.17093	1.17219	1.18184	1.11398	1.18275
NbS00027243g0010.1	SBPASE	1.14481	1.095	0.845124	0.813398	0.880333
NbS00027353g0025.1	GDC1	0.711489	1.58352	0.905547	0.97897	1.02123
NbS00027374g0003.1	——	0.863269	0.869856	1.18169	1.19899	1.1546
NbS00027615g0006.1	VDAC1, ATVDAC1	1.08841	1.11754	0.839215	0.930092	0.909746
NbS00027670g0006.1	SHM1, STM, SHMT1	1.19272	1.40502	0.638122	0.66531	0.828163
NbS00027678g0004.1	NDH18	0.737168	0.914486	1.26581	1.60377	1.05936
NbS00027742g0013.1	Hyaluronan / mRNA binding family	0.97425	1.8778	1.1	0.73624	0.846722
NbS00027807g0002.1	ATRAB8D, ATRABE1B, RABE1b	1.16312	1.09047	0.941848	0.846609	0.922483
NbS00027821g0012.1	Insulinase (Peptidase family M16) protein	1.12656	1.05856	0.911298	0.906567	0.937364
NbS00027977g0006.1	CDF1	0.995746	1.02903	0.959272	1.02505	0.949106
NbS00027986g0006.1	PETD	0.876436	0.961754	1.10652	1.13692	1.08793
NbS00028064g0012.1	FBA2	0.917853	1.08709	1.0645	0.906995	1.05967
NbS00028136g0013.1	RNA binding Plectin/S10 domain-containing protein	0.893563	0.948324	0.996281	0.827017	0.857821
NbS00028158g0015.1	——	0.749102	0.900199	1.26741	1.41842	1.22077
NbS00028181g0009.1	ATFKBP13, FKBP13	0.862013	0.932035	1.15412	1.26867	1.08552
NbS00028219g0004.1	NAD(P)-linked oxidoreductase superfamily protein	0.824445	0.973053	1.07014	1.32928	0.976979
NbS00028467g0001.1	ATPD	0.889425	1.04156	1.14713	1.30419	0.973089
NbS00028552g0005.1	TROL	0.862467	0.880818	1.14336	1.2154	1.06377
NbS00028679g0001.1	CRB, CSP41B, HIP1.3	1.10216	1.14864	0.951971	0.768429	1.09855
NbS00028734g0015.1	GroES-like family protein	1.03081	1.22537	1.04108	1.02286	0.997957
NbS00028734g0022.1	——	1.16801	1.11388	0.983442	0.856435	1.05794
NbS00028802g0013.1	——	0.656951	0.908664	1.26641	1.39459	1.09759
NbS00028812g0004.1	Rhodanese/Cell cycle control phosphatase superfamily protein	0.923796	0.85894	1.06375	1.25111	1.00996
NbS00028820g0007.1	PSBP-1, OEE2, PSII-P, OE23	0.925356	0.905525	1.35281	1.33243	1.08164
NbS00028915g0014.1	PSAL	0.89917	0.791754	1.07888	1.03184	1.02899
NbS00028918g0013.1	EGY2	0.804007	0.924978	1.21009	1.32972	1.29089
NbS00028999g0008.1	Ribosomal protein S11 family protein	1.12477	1.03991	0.908578	0.812761	0.85472
NbS00029060g0024.1	HCEF1	1.20725	1.09604	0.89459	0.665052	0.825961
NbS00029084g0008.1	PSAA	1.23214	1.03186	1.05817	1.084	1.10375
NbS00029128g0013.1	NDHH	0.954737	0.866248	0.995411	0.94701	0.927011
NbS00029134g0010.1	coenzyme F420 hydrogenase family / dehydrogenase, beta subunit family	0.961351	0.935761	1.09274	1.22069	1.07588
NbS00029208g0012.1	EMB2001	1.23915	0.973883	0.752841	0.732827	0.874561
NbS00029393g0012.1	RCA	1.18287	1.31951	0.850377	0.675636	0.703706
NbS00029482g0001.1	EXO	1.17119	1.11915	0.950161	0.864287	1.10198
NbS00029487g0011.1	PSAA	0.774043	0.710513	1.09068	1.60375	0.913847
NbS00029501g0011.1	Peroxisomal membrane 22 kDa (Mpv17/PMP22) family protein	1.18666	0.827693	0.587903	0.402046	0.718767
NbS00029524g0008.1	NAD(P)-binding Rossmann-fold superfamily protein	0.964359	1.03605	1.01542	1.15338	0.981264
NbS00029532g0011.1	——	0.706893	0.754771	0.864956	0.757714	0.91749
NbS00029565g0005.1	RPS7.1, RPS7	1.32658	0.952185	0.842495	0.763389	0.891161
NbS00029617g0008.1	APX6	0.985099	0.818249	1.0068	0.948792	1.03472
NbS00029630g0003.1	PSBR	0.819352	0.840854	1.19297	1.38403	1.11845
NbS00029687g0012.1	NAD(P)-binding Rossmann-fold superfamily protein	0.826991	0.752142	0.747757	0.846477	1.13524
NbS00029739g0004.1	TIC55-II	1.13146	1.21676	1.03536	0.92776	1.2491
NbS00029742g0008.1	EMB1467, CI76	1.25646	1.33622	0.960917	0.792832	1.09841
NbS00029743g0007.1	FIB4	0.805324	0.858649	1.14785	1.38579	1.31433
NbS00029815g0004.1	GAPB	1.25958	1.36088	0.960583	0.883109	0.879685
NbS00029944g0006.1	PRPL11	1.18338	1.07524	0.926094	1.11403	0.992877
NbS00029968g0114.1	——	0.889836	0.875618	1.04028	1.15314	1.0035
NbS00030000g0009.1	——	0.897107	0.654813	0.843538	1.00341	0.886952
NbS00030057g0012.1	——	0.917322	0.684435	0.729873	0.683548	0.837309
NbS00030058g0115.1	——	0.943831	1.20147	1.00515	1.40672	1.11133
NbS00030216g0005.1	dihydrolipoyl dehydrogenases	0.944902	0.891799	0.978365	1.03591	0.848886
NbS00030280g0005.1	Nucleic acid-binding proteins superfamily	0.920923	0.994846	0.796779	0.891392	0.817884
NbS00030289g0017.1	Nucleotidylyl transferase superfamily protein	0.851493	1.05942	0.892977	1.08042	0.81657
NbS00030345g0007.1	FUG1	1.23556	1.08768	1.12372	0.853111	1.05332
NbS00030356g0014.1	LHCA6, LHCA2*1	0.970136	0.860199	0.975847	1.08021	0.90701
NbS00030369g0003.1	DRT112, PETE2	0.72623	0.93148	1.01444	1.12685	0.805867
NbS00030396g0103.1	——	0.928624	1.08557	0.997517	1.18679	1.12826
NbS00030431g0008.1	adenylate kinase family protein	0.994987	0.926755	1.03921	1.07797	1.05967
NbS00030463g0001.1	PIFI	0.934456	1.00161	1.14624	1.16424	1.03454
NbS00030518g0005.1	Nucleic acid-binding, OB-fold-like protein	1.03231	1.31848	1.00687	1.08251	1.17866
NbS00030519g0030.1	P-loop containing nucleoside triphosphate hydrolases superfamily protein	1.03915	1.05999	0.982493	1.01027	0.972095
NbS00030604g0006.1	Pectin lyase-like superfamily protein	0.893668	1.0377	1.18917	1.38067	1.26552
NbS00030662g0111.1	——	0.841548	0.941342	1.15971	1.29759	1.03855
NbS00030950g0009.1	DELTA-TIP, TIP2;1, DELTA-TIP1, AQP1, ATTIP2;1	1.41335	1.60293	0.686353	0.840994	0.824236
NbS00030953g0020.1	SOUL heme-binding family protein	0.904207	0.899943	1.11226	1.1454	1.08843
NbS00031145g0011.1	FKBP-like peptidyl-prolyl cis-trans isomerase family protein	0.927234	0.966977	1.1929	1.34394	1.07132
NbS00031286g0002.1	——	0.697689	0.890148	1.14755	1.50006	1.19653
NbS00031624g0018.1	Single hybrid motif superfamily protein	1.13623	1.4666	0.798018	0.949142	0.835399
NbS00031755g0013.1	PHT2;1, ORF02	0.986148	1.03408	1.03104	1.0506	1.06849
NbS00031866g0007.1	ADK1	1.13132	1.0342	0.795991	0.648509	0.723108
NbS00031872g0001.1	BIP1	1.13475	0.873344	0.830865	0.807621	0.845051
NbS00032029g0004.1	CYP97B3	0.918061	1.04795	0.863945	0.958277	0.99403
NbS00032129g0003.1	LHCB2.4, LHCB2.3, LHCB2	0.788975	0.871625	1.17152	1.29631	1.05856
NbS00032139g0016.1	NDC1	0.988332	0.745936	0.912192	0.712828	0.86208
NbS00032423g0011.1	SWIB/MDM2 domain superfamily protein	1.12207	1.01771	1.02242	0.70048	0.939968
NbS00032475g0008.1	PMDH1	1.31752	1.14858	0.790941	0.994141	0.760601
NbS00032507g0008.1	FKBP-like peptidyl-prolyl cis-trans isomerase family protein	0.855228	0.949092	1.11024	1.25314	1.01308
NbS00032542g0002.1	——	0.98645	0.912567	0.84288	0.956977	0.914489
NbS00032627g0002.1	Glutathione S-transferase, C-terminal-like	1.03685	1.36261	0.961318	0.98174	0.923
NbS00032662g0007.1	Glycosyl hydrolase family protein	1.12232	1.2164	1.08063	1.00426	1.24391
NbS00032684g0004.1	Ribosomal protein L19 family protein	0.743569	0.804161	0.909189	1.35352	1.04557
NbS00032737g0004.1	CJD1	1.16948	1.21939	0.94623	0.823711	1.0653
NbS00032876g0004.1	Thioredoxin family protein	1.00495	1.39331	1.10034	1.25162	1.04857
NbS00033032g0015.1	——	0.825309	0.848585	1.15158	1.00116	1.29168
NbS00033212g0005.1	RRF, HFP108, cpRRF, AtcpRRF	0.950936	0.945401	0.732875	0.649449	0.713318
NbS00033260g0005.1	Thioredoxin family protein	1.01339	0.979052	1.12137	1.21801	1.0475
NbS00033277g0017.1	PDE120, TIC40, ATTIC40	1.23169	1.30374	0.907031	0.793041	0.969877
NbS00033294g0008.1	Chaperone DnaJ-domain superfamily protein	0.806469	0.721328	1.03986	1.11287	1.0483
NbS00033391g0006.1	CPN60A, CH-CPN60A, SLP	1.23197	1.31332	0.952148	0.905998	0.932708
NbS00033418g0014.1	——	0.972601	0.850662	1.08222	1.30369	1.00793
NbS00033434g0005.1	PQL1, PQL2	0.857122	0.931242	1.1378	1.25812	1.12985
NbS00033511g0006.1	ALDH2B4, ALDH2, ALDH2A	1.15211	1.18084	0.987852	1.05226	1.01436
NbS00033545g0010.1	Rubisco methyltransferase family protein	1.04139	0.954913	0.80795	0.901293	0.790381
NbS00033609g0005.1	PTAC2	1.07138	0.804861	1.03297	0.955577	1.1071
NbS00033670g0012.1	Ribosomal protein S10p/S20e family protein	1.09846	1.09066	0.951496	1.12954	1.05298
NbS00033720g0006.1	PGIP1, ATPGIP1	1.22835	1.24165	1.18009	0.979694	1.17894
NbS00033752g0005.1	UDP-Glycosyltransferase superfamily protein	0.785934	0.644917	1.08259	1.22344	0.969552
NbS00033888g0006.1	Rho termination factor	0.853932	0.766957	0.925633	0.952728	0.945623
NbS00033956g0004.1	thylakoid lumen 15.0 kDa protein	0.879658	0.972496	1.23051	1.20038	1.04772
NbS00034041g0013.1	YCF1.2	1.42614	1.4152	1.01941	0.594401	1.1428
NbS00034265g0006.1	PDH-E1 ALPHA	0.986853	1.00285	1.00781	1.1458	0.937965
NbS00034416g0005.1	RBCL	1.52453	1.22815	0.809358	0.783728	0.804107
NbS00034641g0019.1	CRTISO, CCR2	1.08184	1.15479	1.17668	1.03692	1.04
NbS00034658g0111.1	——	1.02275	0.993242	1.19797	1.3169	1.17313
NbS00034661g0001.1	EDA9	1.23693	1.15115	0.980175	0.893447	0.969682
NbS00034682g0007.1	AGY1, AtcpSecA, SECA1	0.997715	0.964819	0.872462	1.00982	0.918089
NbS00034702g0007.1	——	1.35337	1.07419	1.27975	1.23959	1.0263
NbS00034726g0004.1	PTAC17	1.12109	1.28594	0.917855	0.748388	1.13755
NbS00034729g0013.1	Ribosomal protein L7Ae/L30e/S12e/Gadd45 family protein	0.949941	1.20152	0.976563	1.01337	1.01913
NbS00034791g0001.1	TCP-1/cpn60 chaperonin family protein	1.39212	1.31384	0.779028	0.708328	0.778099
NbS00035075g0003.1	——	0.989066	0.938326	0.955093	0.921914	0.908976
NbS00035516g0003.1	RPS1, ARRPS1	1.17484	1.03528	0.843906	1.05215	0.954318
NbS00035605g0011.1	elongation factor P (EF-P) family protein	1.17688	1.27664	0.985674	0.859328	1.02293
NbS00035687g0007.1	NPQ4, PSBS	0.798084	0.895572	1.20111	1.43331	1.17065
NbS00035717g0012.1	ATPRX	1.02981	0.892257	0.942456	0.978949	0.998751
NbS00035816g0003.1	——	1.06038	1.01972	0.957713	1.14076	0.899832
NbS00035951g0006.1	CHL	0.874314	0.991805	1.19393	1.06016	1.22734
NbS00036008g0006.1	LHCA2	0.765306	0.925011	1.19416	1.59262	1.08205
NbS00036203g0005.1	S-adenosyl-L-methionine-dependent methyltransferases superfamily protein	1.07538	0.86557	0.868985	0.75214	0.875787
NbS00036218g0018.1	Haloacid dehalogenase-like hydrolase (HAD) superfamily protein	1.14569	1.33297	0.978641	0.753549	0.933076
NbS00036252g0035.1	FFC, 54CP, CPSRP54, SRP54CP	1.20716	1.11094	0.960435	0.876915	0.926199
NbS00036261g0008.1	MGP1	1.2055	1.45562	0.766297	0.635713	0.871562
NbS00036297g0009.1	PDE149, ATTERC	0.796058	0.845922	1.00925	1.30216	0.997365
NbS00036349g0011.1	Peptidase S41 family protein	1.06218	1.0534	1.09719	1.03501	0.969707
NbS00036430g0009.1	ATP1	1.33667	1.40035	0.681997	0.669569	0.779117
NbS00036442g0005.1	Rubisco methyltransferase family protein	1.08891	1.01376	0.803664	0.851591	0.969545
NbS00036493g0010.1	ATMGT10, GMN10, MGT10, MRS2-11	1.03419	0.862006	0.937232	0.794835	0.911913
NbS00036543g0002.1	CPN20	1.042	1.08449	0.729212	0.693355	0.724446
NbS00036601g0004.1	ERD1, CLPD, SAG15	0.709226	0.696995	0.726785	0.789941	0.741641
NbS00036785g0006.1	CRB, CSP41B, HIP1.3	1.12983	1.08347	0.885158	0.788778	1.06261
NbS00036890g0012.1	APE1	0.944885	1.04575	1.188	1.50715	1.036
NbS00037003g0004.1	Saccharopine dehydrogenase	1.1649	0.968038	0.98157	0.998589	1.14047
NbS00037026g0004.1	GTP binding Elongation factor Tu family protein	0.930207	1.05891	1.10389	1.26497	1.03339
NbS00037055g0003.1	GLP3, GLP3A, GLP3B, ATGER3, GER3	0.93117	0.815427	0.942212	0.886108	0.916825
NbS00037099g0009.1	ATPase, AAA-type, CDC48 protein	1.29099	1.10229	1.03333	0.96761	0.989411
NbS00037135g0012.1	ZDS, PDE181, SPC1	1.23805	1.11712	0.809084	0.62389	0.811451
NbS00037138g0005.1	emb1027	1.16214	1.30338	1.00988	1.11167	1.0778
NbS00037180g0004.1	APE2, TPT	1.37942	1.07467	0.949493	0.665326	1.00408
NbS00037255g0003.1	Eukaryotic aspartyl protease family protein	1.04452	0.861934	0.716851	0.575762	0.868863
NbS00037361g0001.1	PSAD-2	0.81609	0.918169	1.02401	1.17235	1.07345
NbS00037397g0006.1	——	1.12293	1.16313	0.895608	0.955565	1.0718
NbS00037487g0003.1	MTO2, TS	1.61298	0.937055	0.629162	0.605946	0.703209
NbS00037492g0013.1	CA1	1.15605	1.43168	0.971701	0.775988	0.940732
NbS00037541g0008.1	——	0.823451	0.842365	1.31918	1.60208	1.17791
NbS00037566g0018.1	——	0.644773	0.754148	1.03419	1.23186	1.11527
NbS00037614g0004.1	ENO1	1.01467	1.0968	0.992126	0.957896	0.977974
NbS00037672g0006.1	HPL1, CYP74B2	0.77586	0.837083	1.36841	1.37326	1.36002
NbS00037972g0007.1	CXIP2, ATGRX2	1.04346	1.06614	1.11372	1.0641	1.15077
NbS00038220g0008.1	IMPA-2	0.977509	0.857671	0.972431	0.8427	0.907049
NbS00038253g0015.1	semialdehyde dehydrogenase family protein	1.13691	0.990256	0.875962	0.772284	0.877397
NbS00038432g0002.1	Glutaredoxin family protein	1.1402	1.28577	1.0912	1.14377	1.13505
NbS00038432g0004.1	PSAE-2	0.818463	0.879537	1.08786	1.3734	1.05542
NbS00038474g0005.1	SFR2, ATSFR2	1.16593	1.15723	0.943612	0.911323	0.951625
NbS00038536g0007.1	chloroplast 30S ribosomal protein S20	1.00698	1.06433	0.88588	1.15759	0.963296
NbS00038554g0002.1	Polyketide cyclase/dehydrase and lipid transport superfamily protein	0.761852	0.838545	1.39415	1.02113	1.38878
NbS00038595g0001.1	PMDH1	1.46082	1.14147	0.843394	0.927715	0.844618
NbS00038629g0009.1	TCTP	0.990555	1.22367	0.798543	0.85471	0.841101
NbS00038629g0010.1	CONTAINS InterPro DOMAIN/s	0.943299	0.894636	1.13269	0.950559	0.976712
NbS00038645g0002.1	ARASP	0.887557	0.89525	1.00836	1.23515	0.889921
NbS00038786g0002.1	MRL1	0.915906	1.07138	1.1399	1.36538	1.01562
NbS00038860g0017.1	SR1, ATSRP34, SRP34, SR34, At-SR34	1.09761	0.923155	1.09117	0.982371	1.00107
NbS00038957g0004.1	ATP-dependent caseinolytic (Clp) protease/crotonase family protein	1.10072	1.06063	0.872167	0.731044	0.804182
NbS00039041g0001.1	——	0.716925	1.10315	1.01827	1.0774	1.13716
NbS00039057g0010.1	Glycine cleavage T-protein family	1.09852	1.28593	0.800936	0.7744	0.863739
NbS00039066g0008.1	Ribosomal protein L30/L7 family protein	0.960447	1.0656	1.12234	0.920682	1.08699
NbS00039092g0002.1	GME	1.11318	1.13129	0.784286	0.77888	0.796839
NbS00039104g0002.1	NDHJ	0.932472	0.908833	1.3096	0.783957	1.1828
NbS00039266g0001.1	ASP5, AAT3, ATAAT1	1.15191	0.969962	0.90666	0.656849	0.803842
NbS00039573g0004.1	ATCS, CSY4	1.29082	1.2396	0.983375	1.03517	0.998224
NbS00039594g0108.1	——	1.06483	1.10042	0.961066	0.991215	1.01338
NbS00039716g0007.1	alpha/beta-Hydrolases superfamily protein	0.937787	1.19516	0.910309	0.933995	1.06472
NbS00039745g0002.1	NAD(P)-linked oxidoreductase superfamily protein	1.07618	1.3329	1.19727	1.32301	1.27664
NbS00039809g0001.1	NAGK	1.02304	0.964476	0.909326	0.771634	0.900653
NbS00040120g0009.1	ALB1, ALB-1V, V157, PDE166, CHLD	1.41978	1.17064	0.846203	0.661185	0.885428
NbS00040129g0011.1	Plastid-lipid associated protein PAP	1.09174	0.91238	1.29129	0.777311	1.25009
NbS00040143g0002.1	ATPI	1.05299	1.09358	0.998331	1.15824	1.02615
NbS00040246g0004.1	ATHM4, TRX-M4, ATM4	0.951658	1.21039	1.06586	1.03385	1.07205
NbS00040285g0004.1	——	0.985715	0.74876	0.757844	0.825588	0.799565
NbS00040356g0006.1	PTAC14	0.877933	0.895202	0.957849	1.17388	0.974384
NbS00040487g0010.1	EMB86, EMB1030, EMB263	1.18912	1.32456	1.20107	1.00395	1.02915
NbS00040500g0008.1	Photosystem II reaction center PsbP family protein	0.903143	0.79164	0.83054	0.928558	1.02919
NbS00040533g0003.1	APG1, VTE3, IEP37, E37	1.05659	1.02035	0.923638	0.918414	1.01314
NbS00040680g0007.1	GUN5, CCH, CHLH, CCH1, ABAR	0.965064	0.771522	0.656699	0.632728	1.01247
NbS00040793g0004.1	——	1.17247	1.12884	1.21883	1.13842	1.21027
NbS00040816g0010.1	MMT	0.913811	0.875573	1.02741	1.12308	0.926915
NbS00040864g0010.1	OHP	1.10135	1.15079	1.36546	0.97684	1.09104
NbS00040945g0003.1	CPN60A, CH-CPN60A, SLP	1.13563	1.16129	0.956926	0.91378	0.98936
NbS00041043g0006.1	Polyketide cyclase/dehydrase and lipid transport superfamily protein	0.990835	1.30318	1.04982	0.868549	1.09289
NbS00041069g0001.1	KASI, KAS1	1.3568	1.15794	0.70721	0.749202	0.861976
NbS00041372g0009.1	Ribulose bisphosphate carboxylase (small chain) family protein	0.956897	1.78179	0.798804	0.84319	0.8176
NbS00041378g0010.1	——	0.95365	0.952279	1.10926	1.09788	0.936707
NbS00041696g0005.1	PSAL	0.970544	0.663818	0.840474	0.743559	0.847483
NbS00041747g0012.1	EIF4A-III	1.05854	1.11665	1.10796	0.888842	1.20465
NbS00041800g0010.1	PSAO	0.580236	0.574146	1.15146	1.32018	1.18388
NbS00042000g0004.1	FtsH extracellular protease family	0.808779	0.983359	0.899737	0.848894	0.927962
NbS00042047g0014.1	——	1.31927	1.31441	0.780546	0.684774	0.962242
NbS00042047g0015.1	FBA2	0.863314	0.820851	0.931063	0.983125	1.01784
NbS00042109g0017.1	LHCB6, CP24	0.822626	0.878585	1.1371	1.32259	1.12421
NbS00042109g0020.1	Protein phosphatase 2C family protein	1.21338	0.972886	1.02747	1.0994	1.03593
NbS00042341g0009.1	ATCDSP32, CDSP32	1.21026	1.34187	0.902066	0.759073	0.88033
NbS00042440g0006.1	Rhodanese/Cell cycle control phosphatase superfamily protein	1.0336	1.00971	1.08699	1.33339	1.12549
NbS00042462g0004.1	alpha/beta-Hydrolases superfamily protein	1.06982	1.1323	0.969743	0.824295	1.00256
NbS00042478g0005.1	SHM1, STM, SHMT1	1.16187	1.35321	0.843698	0.895714	0.97158
NbS00042478g0013.1	Zincin-like metalloproteases family protein	1.17231	0.946968	0.789514	0.771004	0.827914
NbS00042536g0003.1	NDHA	0.996584	0.84798	1.14126	1.32479	1.03272
NbS00042661g0005.1	PTAC16	0.882607	0.935774	1.01996	1.19177	1.03079
NbS00042677g0002.1	PTAC16	0.922225	0.873619	0.997986	1.15037	0.95604
NbS00042771g0008.1	ATPase, V1 complex, subunit B protein	0.962801	1.08258	0.879415	0.837032	0.95921
NbS00042936g0009.1	CYP20-2	0.986848	1.00854	1.08011	1.13066	1.03094
NbS00043006g0001.1	Thioredoxin superfamily protein	0.997973	1.04409	1.10527	0.807322	1.14833
NbS00043069g0004.1	PCAP1	0.948184	1.08076	0.942318	1.37775	1.1332
NbS00043181g0003.1	AAC2	1.07444	1.26306	0.964939	0.929832	0.958682
NbS00043286g0001.1	TPX1	1.11957	1.00949	0.884687	0.890366	0.899916
NbS00043310g0001.1	ALB3	0.992505	0.870141	0.857705	1.01998	0.852208
NbS00043682g0001.1	S-adenosyl-L-methionine-dependent methyltransferases superfamily protein	0.850179	0.983166	1.15031	1.3533	1.34489
NbS00043684g0010.1	SAP18, ATSAP18	0.877327	0.860438	0.997364	0.98977	0.988934
NbS00043750g0009.1	CPFTSY, FRD4	1.07674	1.29311	1.01057	0.982622	1.08438
NbS00043881g0006.1	KEA2, ATKEA2	1.10266	1.07393	0.84554	0.864783	0.885705
NbS00043913g0001.1	LHCA4, CAB4	0.892056	1.03177	1.03678	1.31669	0.859941
NbS00043961g0001.1	Pentapeptide repeat-containing protein	0.944637	0.873541	0.99251	0.993985	0.83388
NbS00044448g0012.1	Transketolase	1.11207	1.32408	0.822356	0.699964	0.869918
NbS00044470g0009.1	PTAC15	0.95171	0.870926	0.960163	0.983433	0.925777
NbS00044479g0004.1	ANNAT1, OXY5, ATOXY5	0.922793	0.897047	1.12186	0.857471	1.05345
NbS00044598g0015.1	pfkB-like carbohydrate kinase family protein	1.43571	1.31434	0.852072	0.618177	0.81888
NbS00044787g0007.1	HCF136	0.869073	0.909786	1.12138	1.43778	0.978527
NbS00044837g0004.1	emb1211	1.0923	1.1327	1.006	0.927548	1.08288
NbS00044845g0005.1	ABC transporter family protein	0.92486	0.953672	1.1019	1.20381	1.04898
NbS00044990g0002.1	RCA	1.13258	1.35124	0.905727	0.782093	0.837646
NbS00045069g0025.1	PSAA	1.56082	1.29598	1.1014	1.10596	0.962997
NbS00045171g0004.1	FBA2	0.996117	1.05621	1.05183	0.970715	0.905014
NbS00045482g0003.1	G-TMT, TMT1, VTE4	0.90753	0.926439	0.99772	1.02439	1.05675
NbS00045636g0007.1	TROL	0.948526	0.896644	1.00032	1.16977	0.975416
NbS00045712g0002.1	CLPR1, NCLPP5, SVR2	1.08516	1.15924	0.928109	0.967252	0.994375
NbS00045823g0014.1	OEP16, ATOEP16-L, ATOEP16-1, OEP16-1	1.25902	1.14228	0.960397	0.892515	1.02572
NbS00046742g0003.1	DHS1	1.17282	1.10229	0.917163	0.78837	1.01445
NbS00046802g0006.1	Ribosomal protein L10 family protein	1.01584	0.846965	0.742006	1.06124	0.877957
NbS00046802g0016.1	GSTL2	1.01078	1.05771	1.12591	0.966523	0.991569
NbS00046863g0003.1	——	0.887114	0.81784	1.15083	0.95858	1.24194
NbS00046880g0007.1	ALB3	0.938327	0.797323	0.742346	1.0348	0.849064
NbS00046982g0002.1	PSAH2, PSAH-2, PSI-H	0.771188	0.8639	1.14313	1.39405	1.05593
NbS00046993g0004.1	SHM1, STM, SHMT1	0.898225	1.08907	0.898244	1.08316	0.856447
NbS00047111g0003.1	——	1.19403	1.33204	1.0643	1.03171	1.01136
NbS00047285g0008.1	CHLI2, CHL I2, CHLI-2	1.61949	1.48846	1.03957	0.58131	1.04568
NbS00047525g0008.1	——	1.44828	1.33372	0.730655	0.654023	0.915873
NbS00047538g0010.1	CHLI1, CH42, CH-42, CHL11, CHLI-1	1.55333	1.63001	0.859162	0.739537	0.921725
NbS00047657g0008.1	Bacterial sec-independent translocation protein mttA/Hcf106	1.0608	1.13083	1.12507	1.3795	1.18544
NbS00047700g0013.1	RCA	1.18568	1.30569	0.819027	0.679168	0.736862
NbS00047700g0014.1	——	0.990229	1.05758	1.04668	1.25928	0.959437
NbS00047740g0011.1	FLU	0.927433	0.919185	1.01142	1.15818	1.01609
NbS00047753g0001.1	RBCL	1.37124	1.35352	0.763647	0.658833	0.776462
NbS00048154g0003.1	EIF4A1, RH4, TIF4A1	1.00559	1.14941	1.01113	0.928865	0.9675
NbS00048536g0001.1	Aldolase superfamily protein	0.882553	1.10596	1.16108	1.14186	0.938697
NbS00048793g0005.1	TOC75-III, MAR1	1.10144	1.2001	0.842883	0.770862	0.948923
NbS00048878g0013.1	CAC3	1.11513	1.06222	0.887591	0.921338	0.900792
NbS00049064g0001.1	ADK2	1.25795	1.15844	1.31906	0.833097	1.21181
NbS00049111g0008.1	LPA1	0.874605	0.995744	1.22813	1.18409	1.06717
NbS00049267g0007.1	Peptidase M1 family protein	1.12739	1.08913	0.922081	0.732223	0.794902
NbS00049538g0007.1	FED A, ATFD2	0.643179	1.69862	0.805515	1.21507	0.772032
NbS00049745g0010.1	CXIP1, ATGRXCP	1.01184	1.13936	0.897009	0.993616	0.875987
NbS00049761g0012.1	ALB4, ARTEMIS	1.06045	0.865559	0.953089	0.968454	1.00522
NbS00049766g0015.1	HCF136	0.913723	0.821167	0.914395	1.0856	0.817482
NbS00050101g0008.1	——	1.12535	0.926999	1.04916	0.795344	1.14359
NbS00050115g0001.1	——	1.09864	0.770689	1.05223	0.403725	1.2838
NbS00050119g0011.1	NAD(P)-binding Rossmann-fold superfamily protein	1.31097	1.08059	1.02672	1.03409	1.11492
NbS00050159g0001.1	PSAG	0.91046	0.773519	0.87095	1.10928	0.884527
NbS00050213g0002.1	AVA-P2, AVA-2PE, ATVHA-C2	0.859356	0.852511	0.794247	0.786274	0.996807
NbS00050280g0004.1	DCD (Development and Cell Death) domain protein	0.982464	0.91765	1.16309	1.11826	1.11003
NbS00050305g0001.1	2-Cys Prx B, 2CPB	1.01746	1.09076	0.968493	0.931691	1.01157
NbS00050321g0007.1	RPH1	1.03382	1.05639	0.973664	1.21258	0.925429
NbS00050653g0003.1	APA1, ATAPA1	0.743811	1.02554	1.19977	1.41082	1.28281
NbS00050671g0012.1	LHCB2.1, LHCB2	0.7831	0.852189	1.10866	1.48428	1.08502
NbS00050688g0008.1	Cyclophilin-like peptidyl-prolyl cis-trans isomerase family protein	0.955564	0.832805	1.02412	0.955292	0.933015
NbS00050695g0009.1	AtPPa6, PPa6	1.05387	1.07572	0.954457	1.05792	0.964241
NbS00050736g0008.1	ADG2, APL1	1.24217	1.1503	0.907549	0.866512	0.922537
NbS00050861g0003.1	——	1.14005	1.32813	0.955217	0.92249	1.02549
NbS00050872g0004.1	TAPX	1.22536	0.972371	1.02045	0.878399	0.955742
NbS00050980g0002.1	——	0.790978	1.00212	1.07752	1.17222	1.05706
NbS00051011g0001.1	——	0.938766	1.03475	1.09186	1.23229	1.01758
NbS00051184g0001.1	AOC3	1.20147	0.959585	0.868041	1.0345	0.981736
NbS00051494g0006.1	NAD(P)-binding Rossmann-fold superfamily protein	1.2707	0.793484	1.10596	0.582149	0.922362
NbS00051768g0005.1	VHA-A	1.06907	1.01593	0.837128	0.811396	0.901392
NbS00052218g0009.1	FTSZ1-1, ATFTSZ1-1, CPFTSZ	1.17589	1.05184	0.743504	0.679798	0.714587
NbS00052312g0004.1	LHCA4, CAB4	0.844495	1.17554	0.923173	1.56251	0.803241
NbS00052583g0001.1	CCB3, YLMG3, atylmg3	0.990195	1.1154	0.932033	0.814913	0.924003
NbS00052707g0009.1	NIR1, NIR, ATHNIR	1.21297	1.35639	0.735188	0.786588	0.702375
NbS00052711g0007.1	emb2394	1.01506	0.945641	0.808459	1.21354	0.894128
NbS00052751g0006.1	CYP97A3, LUT5	1.06737	1.11032	0.882881	0.851653	0.935892
NbS00052944g0006.1	cpHsc70-1	1.00909	1.46285	0.900985	0.985571	1.05112
NbS00053020g0013.1	——	0.94398	1.08332	1.04535	1.20899	1.16004
NbS00053298g0008.1	——	1.25752	1.22373	0.882312	0.930483	0.863271
NbS00053961g0017.1	LOX1, ATLOX1	1.14936	1.39813	1.02866	0.857275	0.974247
NbS00054073g0003.1	TPX1	0.832834	1.0188	1.17939	1.11338	1.25995
NbS00054160g0004.1	——	0.889088	0.95456	0.939954	1.17402	0.984948
NbS00054407g0002.1	Thioredoxin superfamily protein	1.05229	1.14817	0.908774	0.766783	1.47856
NbS00054698g0008.1	LHCA5	0.855573	0.903128	1.04639	1.321	0.983291
NbS00054987g0005.1	HEMA1	1.18937	0.959444	0.92946	0.893878	1.23299
NbS00055059g0001.1	ATFER4, FER4	0.838281	0.75114	1.18174	0.641165	0.820145
NbS00055166g0004.1	ATTIC21, TIC21, CIA5, PIC1	1.26552	1.0601	0.781697	0.644	0.85545
NbS00055337g0011.1	LPD1, ptlpd1	2.23094	1.108	1.09765	1.01577	1.01476
NbS00055410g0001.1	Plastid lipid-associated protein 3	0.64967	0.768129	1.33739	1.39898	1.52276
NbS00055510g0007.1	NCED4, CCD4	0.710332	0.703265	1.1214	1.14575	0.97111
NbS00055576g0008.1	Mog1/PsbP/DUF1795-like photosystem II reaction center PsbP family protein	0.896833	0.931369	0.968642	1.29089	0.999513
NbS00055649g0004.1	ftsh4	1.0125	0.893316	1.14624	1.23473	1.12433
NbS00055808g0004.1	——	0.742166	0.737125	0.67348	0.715294	0.7146
NbS00056116g0001.1	HEME2	1.22295	1.19132	0.844066	0.785371	0.818008
NbS00056122g0017.1	P-loop containing nucleoside triphosphate hydrolases superfamily protein	1.05072	1.04362	0.829307	0.744683	0.792031
NbS00056566g0003.1	Mitochondrial substrate carrier family protein	1.23813	1.27111	0.830539	0.804261	0.895708
NbS00056940g0001.1	Pyridine nucleotide-disulphide oxidoreductase family protein	1.05894	1.03194	0.919057	1.00741	1.00764
NbS00056997g0003.1	ATXYL1, XYL1, TRG1	1.15504	0.905792	1.01372	0.982925	1.06629
NbS00057280g0005.1	CPN20	1.17978	1.24221	0.83211	0.800662	0.865116
NbS00057295g0001.1	lactate/malate dehydrogenase family protein	1.14514	0.95412	0.815709	0.723621	0.795393
NbS00057624g0013.1	GSA2	1.13614	1.25551	0.996759	1.07188	0.93166
NbS00057730g0003.1	GHS1	1.10198	0.9396	0.866063	1.21757	0.934124
NbS00058294g0006.1	AMK2	1.18682	1.19379	0.939493	0.815366	0.949643
NbS00058299g0002.1	SECE1	0.962298	1.01017	1.1327	1.24755	1.06394
NbS00058562g0005.1	emb1138	1.2122	0.967347	0.979673	0.821637	1.13968
NbS00058565g0004.1	S-adenosyl-L-methionine-dependent methyltransferases superfamily protein	0.889772	0.955275	0.895723	0.925944	1.01841
NbS00058725g0004.1	ATATH13, ATH13	0.820147	0.648186	0.65921	0.711928	0.848195
NbS00058861g0007.1	SWIB/MDM2 domain superfamily protein	1.10018	1.0415	0.929603	0.803254	0.909912
NbS00058919g0010.1	ENH1	0.85477	0.896505	1.21764	1.38045	1.11595
NbS00059057g0001.1	FSD2	1.06012	1.12639	1.07302	1.08154	1.06763
NbS00059141g0006.1	——	1.02611	1.00517	1.21828	1.08257	1.05994
NbS00059165g0006.1	NDF6	1.02625	0.802059	1.28183	1.40977	1.09153
NbS00059297g0004.1	——	0.877642	0.876568	1.09025	1.35403	1.05274
NbS00059393g0001.1	Photosystem II reaction center PsbP family protein	0.919156	0.913745	1.07444	1.13673	0.974632
NbS00059407g0001.1	PSBD	0.798711	0.720506	0.935712	1.07254	0.892115
NbS00059497g0003.1	ARF16	1.23346	0.726303	0.982011	0.71344	0.954514
NbS00059690g0007.1	——	0.93204	1.0544	1.37228	1.23982	1.11478
NbS00059813g0007.1	RNA-binding (RRM/RBD/RNP motifs) family protein	0.673432	0.52712	0.344711	0.349825	0.401879
NbS00060344g0003.1	ATPHB1, PHB1	1.08073	0.770779	0.755202	0.604648	0.694127
NbS00060621g0001.1	GSA2	1.11939	1.01008	0.932455	0.885385	0.922064
NbS00060756g0002.1	HPL1, CYP74B2	0.830408	0.875336	1.14607	1.12652	1.29259
NbS00060831g0007.1	SCY1	1.03827	0.937963	1.10913	1.23584	1.0298
NbS00060910g0004.1	ATPRX Q	0.992102	0.955767	0.962048	1.01499	1.04167
NbS00060911g0004.1	Integral membrane HPP family protein	1.00461	1.29488	0.916343	0.923776	1.00297
NbS00061093g0007.1	PSAF	0.976421	0.9334	1.03337	0.91369	1.07666
NbS00061122g0002.1	Rubber elongation factor protein (REF)	0.885116	0.980149	1.15104	1.06489	1.24857
NbS00061181g0004.1	ATHXK2, HXK2	1.13384	1.07712	0.864706	0.850405	0.8897
NbS00061352g0006.1	HMGA	0.82906	0.593713	0.966176	0.927559	0.859333
NbS00061360g0003.1	ATFER4, FER4	1.03064	0.819509	1.04757	0.756171	1.01115
NbS00061418g0005.1	PETC, PGR1	0.695821	0.857597	1.18039	1.29535	1.10362
NbS00061617g0002.1	RPS28	0.931251	1.09677	0.934571	0.920529	0.950939
NbS00061699g0003.1	——	1.11041	0.909178	1.1559	0.835058	1.06851
NbS00062021g0002.1	PQL1, PQL2	0.852084	0.979989	1.13407	1.22313	1.14643
NbS00062043g0007.1	APX3	1.12801	1.17649	0.821531	0.847246	0.871764
