# Supplementary material for: Translocation of Drought-Responsive Proteins from the Chloroplasts
Source: Cells. 2020 Jan 20;9(1):259. doi: 10.3390/cells9010259 (PMC7017212; doi:10.3390/cells9010259)
Supplement: Supplementary file 1 [file cells-09-00259-s001.zip › supplementary materials/Table S2 Proteins related to ABA .xlsx]

## Sheet: Sheet1
Accession	LD0	LD1	LD5	LR1	LR3	p_value	key_word
NbS00008382g0001.1	1.25139	0.842176	1.02273	1.26031	1.23653	0.247091	RABD
NbS00004422g0017.1	1.09972	1.13356	1.25688	1.15831	1.11749	0.0154339	SAPK
NbS00000156g0020.1	0.892302	0.937516	1.05886	1.15913	1.06028	0.0240053	NCED
NbS00055510g0007.1	0.988657	0.866465	1.02059	1.05943	0.836515	0.0979443	NCED
NbS00004558g0003.1	0.883318	1.02252	1.12002	1.19142	0.975911	0.100839	CYP
NbS00000477g0007.1	0.663999	0.818389	0.801797	0.856844	0.898201	0.431755	CYP
NbS00040365g0001.1	0.61852	0.669611	0.683543	0.976807	0.758084	0.838845	CYP
NbS00035145g0007.1	0.859365	0.939289	1.04813	0.890887	0.886876	0.164945	CTSB
NbS00022651g0005.1	0.912023	1.11997	0.991946	1.00632	0.926632	0.0289134	SUE
NbS00032668g0001.1	0.805932	0.823347	0.835672	0.788985	0.665488	0.918427	DUF
NbS00008667g0012.1	1.07685	0.923181	0.992895	0.797329	0.79074	0.484533	SL2
NbS00056196g0007.1	0.800856	1.10857	1.04732	1.05114	1.02713	0.00240053	EF-
NbS00004333g0013.1	0.878084	0.91972	0.91553	0.891004	1.04119	0.0651971	SnRK
NbS00023323g0005.1	1.05522	0.944643	0.929722	0.956274	0.877471	0.945528	CYP
Accession	CD0	CD1	CD5	CR1	CR3	p_value	key_word
NbS00015470g0013.1	0.80415	0.9334	1.17692	1.3518	1.12268	6.76249e-06	RAB
NbS00027807g0002.1	1.16312	1.09047	0.941848	0.846609	0.922483	2.04025e-05	RABE
NbS00019210g0010.1	0.705451	0.852098	0.998025	1.17433	1.00582	0.126188	RAB
NbC23171932g0001.1	1.03788	1.1055	1.05755	0.829462	0.931248	0.588292	RAB
NbS00055510g0007.1	0.710332	0.703265	1.1214	1.14575	0.97111	0.00513157	NCED
NbS00022310g0012.1	1.05508	0.969783	0.984837	1.25281	0.887437	0.0883825	SEP
NbS00004558g0003.1	0.739785	0.824262	1.39433	1.13008	1.48637	2.83559e-06	CYP
NbS00037672g0006.1	0.77586	0.837083	1.36841	1.37326	1.36002	0.00113765	CYP
NbS00060756g0002.1	0.830408	0.875336	1.14607	1.12652	1.29259	0.00580604	CYP
NbS00012214g0002.1	0.906011	0.894969	1.06353	1.22672	1.18081	0.0575196	CYP
NbS00005095g0002.1	1.23088	0.918653	0.690698	0.56517	0.741035	3.81392e-05	AHRD
NbS00001586g0015.1	0.993834	1.10553	0.916403	1.00183	1.02002	0.0181925	IMS1
NbS00026065g0006.1	1.24047	0.99323	0.963986	0.786347	0.917986	0.029393	ATIMD2
