# Supplementary material for: Translocation of Drought-Responsive Proteins from the Chloroplasts
Source: Cells. 2020 Jan 20;9(1):259. doi: 10.3390/cells9010259 (PMC7017212; doi:10.3390/cells9010259)
Supplement: Supplementary file 1 [file cells-09-00259-s001.zip › supplementary materials/Table S3 proteins enhance stress resistance.xlsx]

## Sheet: Sheet1
MYB
Accession	LD0	LD1	LD5	LR1	LR3	p_value
NbS00015249g0017.1	0.91977	1.16484	1.02451	0.872195	0.999881	0.0198826
NbS00007839g0020.1	0.833602	0.964448	0.907538	0.968141	0.992152	0.120424
NbS00000622g0023.1	1.05704	0.99337	0.914711	0.908853	0.929788	0.277459
NbS00008430g0002.1	1.11396	0.992284	1.20615	1.25446	1.10946	0.363195
NbS00010382g0019.1	1.02158	0.961834	0.97731	0.989887	0.970066	0.901599
NbS00030741g0008.1	1.51167	1.19908	1.0641	1.21046	1.4597	0.164244
MAPK3
NbS00003284g0006.1	0.929682	1.00055	1.03705	1.12544	1.00956	0.369035
NbS00047703g0009.1	1.05839	1.02509	1.01409	1.13078	1.02928	0.684909
NbS00016165g0011.1	0.85464	0.922702	1.01594	1.03797	1.04776	0.713099
NAC
Accession	CD0	CD1	CD5	CR1	CR3	p_value
NbS00010498g0007.1	1.26712	0.835076	1.28847	0.531296	1.0837	1.15433e-07
NbS00036890g0014.1	2.0047	0.928388	0.9381	0.922387	1.16137	5.81461e-06
NbS00010403g0009.1	0.928566	1.16612	1.18479	1.20658	1.02001	1.22138e-05
NbS00006790g0007.1	0.691871	1.18518	1.17041	1.25158	1.07403	5.77614e-05
NbS00022382g0007.1	0.915418	1.21621	1.11276	0.935833	0.978461	0.000539818
NbS00059407g0001.1	0.631188	0.735408	0.729331	1.28252	0.856384	0.00176353
NbS00036856g0013.1	1.0544	0.805316	0.786565	0.716775	0.801238	0.00201432
NbS00016273g0013.1	1.14037	1.04774	0.81268	0.885346	0.909961	0.00203369
NbS00019582g0003.1	1.0182	1.19061	1.12123	1.14001	1.04702	0.0032139
NbS00020970g0014.1	0.947263	1.05022	1.14425	1.30899	0.978223	0.00683907
NbS00056823g0003.1	0.96776	1.1211	1.13929	1.19185	1.11606	0.00764916
NbS00023692g0003.1	1.20738	1.21744	1.14187	0.962619	1.03382	0.0103675
NbS00047859g0008.1	1.21263	1.1284	1.11565	1.09462	1.1168	0.0201372
NbS00028089g0021.1	1.05105	1.0995	1.15709	1.16622	1.02055	0.0237907
NbS00003479g0024.1	1.39578	1.01304	1.01806	0.911592	0.99183	0.0243616
NbS00028069g0003.1	0.974949	0.945829	1.05879	1.09749	0.930587	0.0349601
NbS00020991g0024.1	1.00969	1.12598	1.11872	1.12062	0.943251	0.0350843
NbS00008627g0020.1	0.958668	1.13696	1.11698	1.10011	0.970541	0.0351622
NbS00012966g0007.1	1.0191	0.948241	1.25171	0.973765	1.20132	0.0354015
NbS00012077g0011.1	1.10017	0.898792	0.935997	0.908624	0.961428	0.0355511
NbS00023638g0016.1	1.01704	0.893611	0.84305	0.716878	0.814691	0.0370702
NbS00024285g0015.1	0.891582	1.03477	0.981418	1.12896	1.11593	0.038174
NbS00018537g0004.1	0.884882	1.07002	0.928779	1.17792	1.06974	0.0495427
NbS00043086g0003.1	0.897468	1.06391	1.12234	1.01826	0.864618	0.0605708
NbS00002496g0032.1	1.0508	0.911705	0.988103	0.825101	0.892056	0.0634038
NbS00041836g0007.1	1.25038	1.0185	0.94302	1.02315	0.936542	0.0682607
NbS00027087g0001.1	0.931759	1.06542	1.11291	1.13815	1.17334	0.0945406
NbS00014422g0024.1	1.00159	1.23839	1.31078	1.1688	1.04981	0.0945424
NbS00002498g0003.1	0.898609	1.05037	0.952037	1.00082	1.01473	0.101963
NbS00048191g0004.1	0.887752	1.33897	1.05367	1.02319	1.06907	0.102646
NbS00028744g0006.1	1.05094	0.879893	0.944443	0.818229	0.938511	0.109477
NbS00000017g0014.1	0.75221	1.01763	1.15327	1.16042	1.02641	0.111203
NbS00048575g0005.1	0.868618	0.760913	0.999925	1.10018	0.832412	0.127281
NbS00049162g0001.1	1.20148	0.990473	1.12277	1.07984	1.27388	0.135509
NbS00043092g0003.1	0.712843	0.803402	0.854798	0.800483	0.805381	0.140922
NbS00046595g0013.1	1.50994	1.07665	1.20372	0.849117	1.13288	0.147439
NbS00000229g0025.1	1.00402	0.935168	0.839722	0.863033	0.933457	0.171681
NbS00030119g0004.1	0.925822	1.02193	0.995798	1.01671	1.05951	0.189677
NbS00006794g0001.1	0.973261	0.973392	0.906465	1.18874	1.13321	0.201361
NbS00012117g0008.1	0.942079	0.988591	0.906797	0.783176	0.87655	0.222017
NbS00004640g0018.1	0.945891	1.1545	1.62307	1.3363	1.28126	0.222822
NbS00004374g0004.1	1.84952	1.06512	0.990064	0.843095	0.756691	0.242616
NbS00001192g0005.1	0.766565	0.440393	0.459657	0.424132	0.77309	0.243996
NbS00008825g0022.1	1.09753	1.08375	1.02661	1.02289	0.977937	0.252447
NbS00060831g0007.1	1.19829	0.988787	1.01055	0.911757	0.99064	0.286242
NbS00008157g0015.1	1.03879	1.3327	1.13948	1.10438	1.09215	0.312352
NbS00055137g0004.1	0.823247	0.775637	0.789033	0.801099	0.911624	0.319351
NbS00010241g0007.1	1.05542	0.755387	0.864695	0.62838	0.996888	0.339467
NbS00001281g0003.1	0.84118	1.00503	1.07428	1.05524	0.971476	0.364411
NbS00027243g0010.1	1.02635	0.896687	1.02548	0.741213	0.836488	0.448086
NbS00040533g0003.1	0.841059	0.882215	0.97368	0.955575	0.916693	0.486214
NbS00052707g0009.1	1.04979	1.01512	1.16024	1.16161	0.999903	0.584511
NbS00024535g0016.1	1.00132	0.876426	0.90244	0.889761	0.93519	0.58599
NbS00030701g0009.1	0.934123	0.890705	0.900136	0.916751	0.964082	0.59614
NbS00004479g0012.1	0.880893	0.943946	0.897386	0.927844	0.939862	0.600289
NbS00058009g0004.1	1.06778	1.13054	1.36921	1.29817	1.15768	0.651581
NbS00013631g0006.1	1.0092	0.931646	0.866693	0.814485	0.864814	0.667328
NbS00011959g0015.1	0.782521	0.870343	0.813849	0.97943	0.916926	0.696971
NbS00035516g0003.1	0.917016	0.958595	0.902541	0.996584	0.981711	0.864638
NbS00003972g0002.1	1.00245	0.980762	0.796739	0.740013	0.830051	0.865136
NbS00010967g0020.1	0.949081	0.939301	1.01495	0.917387	0.80288	0.868621
NbS00040022g0001.1	1.04113	0.948319	0.92694	0.929869	0.960183	0.904204
NbS00028520g0008.1	1.06422	1.07342	1.05075	1.12413	1.06357	0.929186
NbS00017098g0008.1	0.844862	0.935817	0.92361	0.99999	1.15758	0.931348
NbS00019412g0007.1	0.887614	0.932713	0.986971	0.93352	0.916224	0.955447
NbS00005125g0015.1	0.850292	0.968214	1.01245	1.19531	0.879901	0.00115543
NbS00019848g0003.1	0.972957	1.05891	1.04384	1.15731	0.994292	0.0316107
NbS00006322g0005.1	0.950556	0.957333	1.08513	1.08212	0.979185	0.106482
NbS00006484g0005.1	1.10527	1.03596	1.11934	0.870225	1.06755	0.00386664
NbS00017897g0002.1	1.51608	1.19957	1.11664	0.806377	1.08894	0.00416384
NbS00020569g0013.1	1.12146	1.02991	1.11927	0.915949	1.01401	0.00122491
NbS00017105g0001.1	1.08092	1.27855	1.18549	1.19402	1.04207	0.0042643
NbS00007905g0010.1	1.05729	1.29106	1.0848	0.980257	0.936809	0.0093782
