# Supplementary material for: Translocation of Drought-Responsive Proteins from the Chloroplasts
Source: Cells. 2020 Jan 20;9(1):259. doi: 10.3390/cells9010259 (PMC7017212; doi:10.3390/cells9010259)
Supplement: Supplementary file 1 [file cells-09-00259-s001.zip › supplementary materials/Table S4 Proteins related to ROS,HSP,TF.xlsx]

## Sheet: ROS
Accession	LD0	LD1	LD5	LR1	LR3	p_value
TRX
NbS00040246g0004.1	1.10047	0.966834	0.830656	0.778998	0.845025	0.000272011
NbS00027000g0005.1	0.803292	1.06154	1.04418	0.999194	0.932956	0.00116999
NbS00007414g0023.1	1.33826	1.05649	1.08188	0.922361	1.13908	0.00323091
NbS00013247g0001.1	0.763715	1.00705	0.940108	1.01171	0.986012	0.00417293
NbS00026639g0011.1	0.94289	0.908017	0.829391	1.1337	0.962311	0.0353824
NbS00019070g0002.1	1.01847	0.921191	0.999088	0.873589	1.00066	0.0781163
NbS00041079g0001.1	0.957816	1.10496	1.02078	1.14655	1.01499	0.291578
NbS00006010g0008.1	1.09979	1.13135	1.17473	1.02368	1.09049	0.319191
NbS00007606g0005.1	1.0068	1.17297	1.12051	1.08564	1.13272	0.349222
NbS00004300g0004.1	0.938993	0.980195	1.03569	1.07149	1.00175	0.405931
NbS00028535g0004.1	0.923387	0.982889	1.00002	1.02867	1.01629	0.432604
NbS00018915g0015.1	0.976742	1.06628	1.03477	0.998659	1.06106	0.85563
NbS00012766g0011.1	1.01063	1.00544	0.994015	1.25903	1.10623	0.958769
GSH
NbS00005820g0005.1	1.12018	1.0101	1.30986	0.854706	1.22258	0.000786596
NbS00047851g0010.1	0.88109	0.932029	1.01811	1.06988	0.91863	0.0258677
NbS00057465g0001.1	1.05076	1.13538	1.14134	1.10601	1.03776	0.164588
NbS00007194g0002.1	0.821994	0.920357	0.965193	0.991092	0.940145	0.682971
NADPH
NbS00000092g0027.1	0.926043	0.832397	0.827639	0.884064	0.856174	0.691502
NbS00015306g0005.1	1.70613	0.80629	0.772644	0.744968	1.18475	8.71241e-07
NbS00013247g0001.1	0.763715	1.00705	0.940108	1.01171	0.986012	0.00417293
NbS00013474g0004.1	1.00623	1.07564	1.02519	1.00192	1.09801	0.157569
NbS00010046g0020.1	0.96719	0.913254	0.887613	1.11721	1.01964	0.189571
NbS00037818g0007.1	1.1256	0.830544	0.807957	0.744062	0.772221	0.210541
NbS00023202g0004.1	0.837887	0.859043	0.672628	0.971968	0.831979	0.232776
NbS00009355g0035.1	1.07743	0.932967	0.949087	1.1944	1.11486	0.277184
NbS00041079g0001.1	0.957816	1.10496	1.02078	1.14655	1.01499	0.291578
NbS00000673g0004.1	0.963642	1.05502	1.05997	1.11641	1.03843	0.347006
NbS00004300g0004.1	0.938993	0.980195	1.03569	1.07149	1.00175	0.405931
SOD
NbS00000430g0011.1	1.00929	0.884075	0.882422	0.72034	0.847589	0.61033
NbS00028937g0008.1	0.861051	1.05194	0.880135	0.751806	0.936863	0.635248
NbS00024319g0014.1	0.872407	0.843975	0.866222	1.08966	1.12937	0.744095
NbS00059057g0001.1	0.889946	1.00661	1.26179	1.17759	1.14927	0.000322424
NbS00016903g0015.1	1.00215	1.23593	1.13146	1.1149	1.11993	0.00373807
NbS00020970g0014.1	0.947263	1.05022	1.14425	1.30899	0.978223	0.00683907
NbS00024282g0012.1	1.07385	1.02289	1.44282	0.971784	1.23291	0.00886423
NbS00046406g0006.1	1.14792	0.949164	0.867897	0.826812	1.00383	0.0102203
NbS00007245g0006.1	0.964671	0.932791	1.10756	1.2049	1.13805	0.0394373
NbS00001892g0060.1	1.08165	0.966324	1.31476	0.800381	1.08863	0.062589
NbC26053601g0004.1	0.834855	0.950357	0.893522	0.785559	1.01855	0.1097

## Sheet: HSP
Total protein
Accession	LD0	LD1	LD5	LR1	LR3	p_value
NbS00031214g0005.1	0.82541	0.954077	1.03394	1.56959	1.1582	5.9087e-08
NbS00023951g0006.1	0.928092	1.10898	1.20571	1.27124	1.10705	0.000152434
NbS00052944g0006.1	0.960065	1.13148	1.24206	1.33025	1.12424	0.000255411
NbS00021897g0010.1	0.660208	0.75628	0.819362	1.33573	0.920318	0.000346733
NbS00025998g0004.1	0.813686	0.835025	1.12808	1.38507	1.09047	0.000394902
NbS00010174g0007.1	1.36485	1.05396	1.0282	0.930582	1.01202	0.000414387
NbS00052168g0010.1	1.2082	1.0414	0.98743	0.853119	0.922832	0.000703016
NbS00014049g0001.1	1.02774	1.07754	0.942237	0.86444	0.862457	0.00153867
NbS00000718g0005.1	1.2488	1.0736	1.08107	1.01571	1.06319	0.0023818
NbS00025230g0004.1	1.06854	1.01539	1.21024	0.843676	1.04929	0.00291612
NbS00044366g0005.1	1.25757	0.931186	0.893699	0.754982	0.950552	0.00412616
NbS00013845g0026.1	0.960115	0.962905	1.06527	1.28524	1.00808	0.0078239
NbC25340200g0001.1	1.1131	0.918063	0.849994	0.77959	0.840812	0.0114522
NbS00024578g0003.1	1.0958	0.856998	0.846866	0.840558	0.875567	0.0130221
NbS00000623g0009.1	0.982552	0.820971	0.949261	1.01646	0.955019	0.0153761
NbS00037714g0003.1	0.780343	0.84156	0.904672	1.12322	0.912397	0.0159835
NbS00039676g0017.1	0.754627	0.865683	0.941932	1.3397	1.06023	0.0179452
NbS00040361g0003.1	0.712958	0.744966	0.741818	0.956216	0.746711	0.0308239
NbS00029795g0001.1	1.16309	1.05568	1.00324	0.984564	0.918346	0.0319043
NbS00045716g0014.1	1.12214	0.937502	0.862795	0.877491	0.893599	0.0322737
NbS00041580g0010.1	1.00793	0.74983	0.811013	0.739367	0.790095	0.0325451
NbS00040865g0006.1	0.78932	0.848295	0.812068	1.32511	0.940257	0.0331145
NbS00003788g0009.1	0.83994	0.793968	0.928284	1.1158	0.851358	0.0394523
NbS00046732g0004.1	0.98878	0.68592	0.69128	0.592241	0.770296	0.0430229
NbS00024706g0002.1	1.16971	0.986483	1.09229	1.00883	0.990427	0.0448341
NbS00021750g0001.1	1.06645	0.892108	0.933047	0.810647	0.921007	0.0546133
NbS00003122g0001.1	0.944661	0.876154	0.950205	0.966814	0.859577	0.0597485
NbS00045937g0006.1	1.2254	1.08377	1.10555	1.13991	1.11227	0.0673964
NbS00016136g0003.1	0.94718	0.958984	0.990235	1.35269	1.05063	0.0819038
NbS00025260g0001.1	0.811405	0.755733	0.840382	1.22869	0.984387	0.0967977
NbS00019145g0009.1	0.890514	1.0313	1.20831	1.47262	1.18565	0.110868
NbS00012368g0006.1	0.920512	1.00016	0.992837	0.994873	0.991411	0.119331
NbS00025223g0018.1	0.980428	0.938729	1.06002	1.29392	0.971799	0.120261
NbS00034783g0004.1	0.993962	0.672216	0.884383	1.11946	0.866799	0.122003
NbS00004539g0007.1	1.22076	1.08135	1.02085	1.04379	1.01424	0.130414
NbS00002801g0004.1	0.975464	1.01531	0.875355	0.79299	0.903406	0.139436
NbS00003496g0001.1	0.698383	0.74321	0.855963	1.43267	1.01927	0.224337
NbS00017400g0004.1	1.14514	1.07454	1.074	1.01785	1.03979	0.260333
NbS00026427g0002.1	0.973442	0.788349	0.916775	0.936742	0.874198	0.307072
NbS00049065g0003.1	1.07003	1.0685	1.08114	1.24531	1.08443	0.364239
NbS00015140g0023.1	1.00577	0.922805	0.98415	1.00189	0.965884	0.379903
NbS00038860g0018.1	1.55665	1.29271	1.10666	1.15188	1.02967	0.527311
NbS00046816g0005.1	0.98404	0.944162	1.02851	1.00735	1.05985	0.566591
NbS00029684g0026.1	1.10985	1.09726	1.19534	1.15289	1.11121	0.610347
NbS00030412g0002.1	1.09948	1.01266	1.06747	1.05672	1.06024	0.89473
NbS00006225g0010.1	1.32843	1.03463	1.04615	0.848166	0.959319	0.898804
NbS00009983g0008.1	0.88192	0.784484	0.802456	1.14055	0.869916	0.929834

## Sheet: TFs
Accession	LD0	LD1	LD5	LR1	LR3	p_value
NbS00009113g0004.1	1.29231	1.2132	1.10544	0.934708	1.05579	0.00131611
NbS00023313g0025.1	1.48166	1.24383	1.21748	0.783638	0.985681	0.00200587
NbS00023219g0016.1	0.959153	1.07585	1.10698	1.31087	1.08466	0.00262662
NbS00053252g0008.1	2.76241	0.622531	0.74825	0.628115	1.35524	0.00629901
NbS00017463g0014.1	1.03305	1.24713	1.25076	0.974608	1.18868	0.00635028
NbS00004999g0003.1	1.42047	1.16273	1.20571	1.07024	1.1842	0.00731936
NbS00010903g0004.1	1.37133	0.920542	0.855053	0.795854	0.952694	0.00855727
NbS00015650g0012.1	0.760159	0.953878	1.1272	1.0402	1.28333	0.00895004
NbS00047859g0008.1	1.21263	1.1284	1.11565	1.09462	1.1168	0.0201372
NbS00031097g0004.1	1.33415	0.89053	0.797793	0.731324	0.994649	0.0210843
NbS00000877g0011.1	0.958128	1.07783	0.954993	1.16198	1.08287	0.0224466
NbS00022651g0005.1	0.912023	1.11997	0.991946	1.00632	0.926632	0.0289134
NbS00003996g0016.1	1.05751	1.19541	1.26241	1.26219	1.15271	0.155002
NbS00030741g0008.1	1.51167	1.19908	1.0641	1.21046	1.4597	0.164244
NbS00005908g0002.1	1.05766	1.19513	1.17631	1.14713	1.29737	0.167684
NbS00000622g0023.1	1.05704	0.99337	0.914711	0.908853	0.929788	0.277459
NbS00008430g0002.1	1.11396	0.992284	1.20615	1.25446	1.10946	0.363195
NbS00037575g0007.1	0.974424	1.04415	1.02756	1.26828	1.16197	0.391624
NbS00006130g0035.1	1.09719	1.06378	0.913544	1.00174	1.00525	0.413274
NbC26310601g0005.1	1.2257	0.935538	1.01961	0.850919	1.07034	0.441758
NbS00027406g0005.1	0.904818	1.00847	0.987153	1.18689	1.08405	0.472878
NbS00015149g0013.1	1.26978	1.19901	1.17692	1.13019	1.17895	0.518279
NbS00040293g0004.1	0.84705	0.633805	0.5806	0.471729	0.504924	0.570826
NbS00028092g0004.1	1.03204	1.07129	1.01916	1.02964	1.02984	0.573676
NbS00004799g0015.1	0.748063	0.688913	0.917836	0.796435	1.06128	0.594525
NbS00045746g0002.1	0.919722	0.975859	0.990284	1.18806	1.00406	0.782451
NbS00032668g0001.1	0.805932	0.823347	0.835672	0.788985	0.665488	0.918427
NbS00028389g0022.1	0.866994	0.866904	0.85962	0.862307	0.803553	0.936536
NbS00014897g0007.1	1.08214	1.01485	0.860179	0.977163	0.877813	0.947709
