# Supplementary material for: Translocation of Drought-Responsive Proteins from the Chloroplasts
Source: Cells. 2020 Jan 20;9(1):259. doi: 10.3390/cells9010259 (PMC7017212; doi:10.3390/cells9010259)
Supplement: Supplementary file 1 [file cells-09-00259-s001.zip › supplementary materials/Table S5 PSAPs under treatment.xlsx]

## Sheet: Sheet1
Protein id	Symbol	TPs					CPs
		LD0	LD1	LD5	LR1	LR3	CD0	CD1	CD5	CR1	CR3
NbC23171932g0001.1	ATRAB8D, ATRABE1B, RABE1b	0.982451	0.861011	0.917839	0.815573	0.773469	1.03788	1.1055	1.05755	0.829462	0.931248
NbC24101312g0001.1	PSAG	1.03742	0.85451	0.862372	1.06008	1.0679	0.960209	0.765559	1.09415	1.41012	1.01245
NbC25090256g0001.1	PR-10 type pathogenesis-related protein	0.767204	1.01255	1.0505	1.38062	1.09416	0.725487	0.692672	1.2367	0.757992	1.18883
NbC25835994g0001.1	OHP2	1.04391	1.02227	1.02701	0.953711	1.05428	0.793652	0.905573	1.1251	1.19563	1.01185
NbS00000058g0018.1	PSAF	0.926534	1.05721	1.31491	0.91866	1.05383	0.891845	0.841055	1.04292	1.15794	0.936642
NbS00000088g0014.1	VHA-A	0.939107	1.02302	1.01088	1.17529	1.08798	1.0737	1.22561	0.952734	0.919317	1.11978
NbS00000110g0001.1	PGR5	1.56984	1.05383	1.19462	0.519458	1.06276	1.22829	0.852604	1.47505	0.434205	1.23454
NbS00000164g0018.1	——	1.40122	1.07233	1.15312	0.867126	1.07697	1.17902	1.29894	0.932208	0.810666	1.03801
NbS00000211g0112.1	——	0.881701	0.968206	1.06703	1.03908	1.04017	0.886893	0.996876	1.01386	1.11707	1.01066
NbS00000830g0011.1	FKBP-like peptidyl-prolyl cis-trans isomerase family protein	0.934024	0.924628	0.966691	0.92677	0.95075	0.845305	0.880371	0.965703	1.04519	0.946095
NbS00000837g0015.1	Ribosomal L29 family protein	1.64586	0.929519	1.21948	0.86393	1.23824	0.975276	0.999805	0.932417	1.43197	1.05627
NbS00000838g0002.1	LOX1, ATLOX1	0.895553	1.08516	0.856342	1.01135	1.02423	0.85594	0.794337	1.02286	0.862502	1.07948
NbS00001041g0113.1	——	0.69266	1.08708	1.0499	1.38889	1.06547	1.27861	1.56321	0.907026	0.642161	1.00561
NbS00001224g0008.1	PLSP1	1.02171	1.00809	1.06162	1.07076	1.10312	0.985943	1.52557	1.47775	1.19466	1.10613
NbS00001236g0042.1	PGR5-LIKE A	0.80279	1.11858	0.98546	1.16222	1.02315	0.8811	0.79901	1.02408	1.07993	1.02488
NbS00001298g0015.1	NAD(P)-linked oxidoreductase superfamily protein	0.988932	0.976568	1.00102	0.902278	0.996653	1.01817	0.973222	0.884425	0.996862	0.867203
NbS00001594g0015.1	TUA6	1.00131	1.03236	1.01355	1.15803	1.22945	0.978403	1.01993	0.921436	0.894494	1.02448
NbS00001685g0006.1	Aldolase superfamily protein	1.36146	1.1957	1.0298	0.966037	1.15185	0.965043	0.997881	1.14431	1.14928	1.03391
NbS00002007g0125.1	——	0.800318	0.884982	0.915249	1.09319	0.953952	1.18597	1.06088	0.816016	0.987173	0.947205
NbS00002044g0005.1	LHCA3	0.819129	1.00057	1.31368	1.04402	1.05947	0.77898	0.887271	1.23157	1.26779	1.17735
NbS00002109g0019.1	SPPA, SPPA1	0.913718	1.0913	1.09338	1.25438	1.09457	0.879843	0.868084	1.1599	1.31068	1.03759
NbS00002520g0008.1	PSBP-1, OEE2, PSII-P, OE23	1.0211	0.999085	1.11324	1.17232	1.09421	0.847366	0.800764	1.33533	1.40904	1.10313
NbS00002733g0002.1	Ribosomal protein L36e family protein	1.59717	1.12085	1.31287	0.84672	1.22989	0.942897	0.907705	1.08365	1.12868	1.00488
NbS00003075g0011.1	PSAE-2	0.816772	1.02542	1.24055	1.08264	1.04119	0.853482	0.895433	1.26918	1.48195	1.16882
NbS00003075g0013.1	——	1.05091	1.00759	1.01828	0.943008	0.926202	0.827228	0.827434	0.998236	1.13561	0.930363
NbS00003231g0004.1	Photosystem II 5 kDa protein	0.799824	0.725147	1.02038	0.654529	1.05695	0.834419	0.826053	0.909357	1.30884	0.943124
NbS00003320g0019.1	emb2184	1.21444	1.08931	1.09357	0.961189	1.0387	1.15884	0.991226	0.967655	1.22276	1.02556
NbS00003331g0002.1	GDSL-like Lipase	0.978126	0.790169	0.745045	0.658217	0.794243	0.913089	0.809437	0.978734	0.691007	1.18166
NbS00003380g0001.1	RPL12-C	1.71135	1.02231	0.968667	0.823172	1.01111	0.966206	0.925703	0.841675	1.1669	0.906792
NbS00003380g0113.1	——	0.83678	0.984935	1.09013	1.2063	1.05682	0.87703	0.858191	1.27679	1.19695	1.15285
NbS00003380g0115.1	——	0.878124	0.931502	0.944764	1.28151	0.890107	0.916431	1.07528	1.04016	1.00661	1.00256
NbS00003434g0011.1	LHCA1	1.03157	0.960117	1.10432	1.04506	1.07874	0.825693	0.998783	1.24455	1.48091	1.16387
NbS00003606g0005.1	NAD(P)-binding Rossmann-fold superfamily protein	1.03983	1.16805	1.1837	1.03595	0.971564	0.977193	0.92938	1.19424	0.877907	1.10227
NbS00003662g0021.1	ATPA	1.09996	0.869084	0.784852	0.70607	0.823669	0.911189	0.884771	1.00232	0.991966	0.858262
NbS00003899g0006.1	PGLP1	0.838081	0.984351	1.03654	1.43493	1.18516	1.2145	1.29758	0.812611	0.638229	0.755782
NbS00004264g0031.1	Rubredoxin-like superfamily protein	1.21066	1.01668	1.27631	0.883701	1.09744	0.786808	0.791645	1.04772	1.3572	1.08701
NbS00004697g0002.1	DHS2	1.36414	0.893836	0.907276	0.836667	1.29255	1.24522	1.01461	0.806364	0.907497	0.853054
NbS00004829g0016.1	ATTOC132, TOC132	0.979949	0.62352	0.810092	0.76735	0.822152	1.14743	0.942355	0.690613	0.593988	0.904706
NbS00005074g0009.1	TROL	1.0851	1.03466	1.0911	0.939482	1.01858	0.917418	1.02782	1.0431	1.28159	1.04616
NbS00005139g0004.1	——	1.12378	0.952401	1.00325	0.888577	1.19426	0.864283	0.83455	1.07643	1.21904	0.997057
NbS00005487g0006.1	CEST, AtCEST	1.677	1.20834	1.2766	0.825141	1.24485	1.02086	1.03232	1.15403	1.09519	1.01871
NbS00005548g0003.1	Amino acid dehydrogenase family protein	0.905986	0.79628	0.861165	0.904534	0.885076	1.16318	0.970244	0.895671	0.940558	0.912675
NbS00005744g0012.1	MENG	1.15486	1.01851	1.07185	1.12925	1.01238	1.08886	1.05783	1.18041	0.97427	1.06269
NbS00005769g0008.1	PTAC4, VIPP1	1.27567	0.921159	1.18001	0.799236	0.987857	0.996661	1.05929	0.993784	1.01158	1.00692
NbS00005820g0005.1	2 iron, 2 sulfur cluster binding	1.12018	1.0101	1.30986	0.854706	1.22258	1.19878	1.27454	0.906155	0.992289	0.919624
NbS00005937g0105.1	——	0.788567	1.07099	1.04577	1.18958	1.17548	0.959414	1.06966	1.89106	2.20667	1.26699
NbS00005958g0009.1	PTAC12, HMR	1.56497	0.919686	0.937594	0.893371	1.11355	1.05704	0.918999	1.06467	1.26483	1.04306
NbS00006002g0007.1	Ribosomal protein L19 family protein	0.971509	0.957238	0.993452	0.940057	0.940722	0.944352	0.816434	0.715077	1.16444	0.846798
NbS00006011g0201.1	——	1.01718	0.870374	1.12101	0.608631	0.975092	0.664643	0.896722	0.98583	1.1583	0.920608
NbS00006067g0008.1	hylakoid lumenal 17.9 kDa protein	1.2097	1.1679	1.27996	1.0384	1.22121	0.793731	0.871492	1.07694	1.39236	0.937435
NbS00006132g0009.1	LPD1, ptlpd1	1.30864	0.909756	0.960382	1.08235	1.0469	0.859092	0.846078	1.16248	1.10653	1.12276
NbS00006443g0008.1	Cytochrome b-c1 complex, subunit 8 protein	1.00965	0.941652	0.927285	0.920193	0.941787	1.01435	1.14313	1.02275	0.84559	0.901655
NbS00006484g0005.1	ATPase, F0 complex	1.10527	1.03596	1.11934	0.870225	1.06755	0.842849	1.02172	1.28506	1.3678	1.12358
NbS00006909g0016.1	——	1.29648	1.14631	0.951876	0.808005	1.17024	0.974734	0.996474	1.07093	0.919728	1.04989
NbS00007070g0219.1	——	1.04742	0.89661	0.821106	0.852902	0.918572	1.07822	1.11405	0.716327	0.430903	0.793046
NbS00007712g0010.1	RPL16	1.13459	0.72736	0.968063	0.633898	0.808901	0.812619	1.02357	0.748296	1.26022	0.906452
NbS00007847g0006.1	Ribosomal L18p/L5e family protein	1.22083	1.00443	1.0292	0.844879	1.01002	1.16093	1.02634	0.76712	1.16566	0.854588
NbS00008412g0009.1	Transketolase	0.867804	0.989656	1.01964	1.14766	1.01189	1.10944	1.25089	0.926997	0.880546	0.844109
NbS00008488g0031.1	LHCB5	0.779549	1.0674	1.10821	1.27825	1.02019	0.855671	0.821274	1.33295	1.50435	1.07477
NbS00008512g0019.1	HMGB3, NFD3, NFD03	1.58129	0.996551	0.948656	0.898004	1.10316	1.10873	0.973455	1.29003	1.17073	1.32691
NbS00008675g0002.1	MDH	1.24008	1.00394	1.07881	0.992479	1.06016	1.38439	1.4046	0.917278	0.807684	1.03414
NbS00008825g0027.1	CRD1, CHL27, ACSF	1.22522	0.834268	0.928286	0.919107	1.05899	1.00077	1.0306	0.984533	1.09775	1.05947
NbS00008833g0102.1	——	1.18412	1.10796	1.17239	0.950493	1.0297	1.04902	0.926333	0.90111	1.25475	0.986633
NbS00008911g0002.1	GAPB	0.73056	1.04237	1.09733	1.38473	1.00624	0.920931	1.15242	1.06113	1.01295	1.01143
NbS00009319g0012.1	FLU	1.27261	1.10745	1.2728	0.941191	1.08214	0.993811	0.927481	1.03701	1.07771	1.00652
NbS00009360g0001.1	PAM68	0.995494	1.16434	1.08448	0.965568	1.10786	0.925426	1.07299	1.13006	1.40146	1.04655
NbS00009501g0005.1	——	0.949568	0.968052	0.950724	1.17834	1.00989	1.05341	1.0083	1.16498	1.29919	1.13582
NbS00009707g0011.1	ARFA1E	0.939854	0.953183	0.860722	1.15943	1.0496	0.94202	0.949745	1.01137	0.861718	0.946771
NbS00010241g0007.1	ATPase, F0 complex	1.05542	0.755387	0.864695	0.62838	0.996888	0.764443	1.07386	1.25103	1.4845	1.05069
NbS00010495g0008.1	ATPase, V1 complex	0.874932	0.813826	0.859934	0.709502	0.77866	1.11016	1.15587	0.858071	0.844914	0.997352
NbS00010498g0007.1	PSBQ, PSBQ-2, PSII-Q	1.26712	0.835076	1.28847	0.531296	1.0837	0.841583	0.888157	1.09634	1.28396	1.07954
NbS00010560g0001.1	PETE1 | plastocyanin 1	0.882678	1.25532	0.982011	0.873998	1.1119	0.765349	0.848395	1.47011	1.35262	0.999488
NbS00010590g0111.1	——	1.24307	0.99451	0.891036	0.882621	0.971262	0.950359	0.867109	1.05488	0.940922	1.00429
NbS00010629g0007.1	Uncharacterised BCR, YbaB family COG0718	1.08362	0.908978	1.10305	0.818865	1.14998	0.486222	0.502007	0.467881	0.569939	0.464599
NbS00010961g0004.1	DHAR3	1.34089	1.00388	1.05229	0.859676	1.03009	0.983082	1.10789	0.936428	0.871264	0.924576
NbS00011342g0003.1	——	1.04818	0.985304	0.976249	1.27813	1.30477	1.07706	1.11762	1.04844	1.00785	1.02013
NbS00011498g0008.1	PSB29, THF1	1.33091	0.683223	0.759259	0.608728	1.00867	0.995423	1.17639	0.98801	1.16721	1.07999
NbS00011635g0010.1	ATPH	1.20433	1.17497	1.29719	0.983343	0.998365	0.92388	0.971721	1.13113	1.2181	0.99766
NbS00011788g0002.1	——	1.15483	0.808028	1.2918	0.514639	1.08285	0.792507	0.811345	1.10599	1.25529	1.19404
NbS00012084g0009.1	——	1.48501	0.901707	1.00894	0.887897	1.12338	0.883834	0.937737	0.955017	1.06957	1.05297
NbS00012273g0005.1	CPN20	0.808328	0.921521	1.0156	1.20019	0.994344	1.10929	1.34198	0.915152	0.86241	1.02426
NbS00012430g0121.1	——	0.932457	1.14921	1.18503	1.0583	0.987146	0.948764	1.13698	0.951165	1.18577	0.9679
NbS00012572g0006.1	RPL2.2	1.04902	0.828613	0.97644	1.03598	1.03921	0.808501	0.867351	0.709432	1.05148	0.815603
NbS00012606g0010.1	MFP1	1.34265	1.19275	1.10059	1.02084	1.10181	0.95708	1.00816	1.02508	1.10829	1.0427
NbS00012713g0001.1	PDS3, PDS, PDE226	1.17795	1.13189	1.19236	1.09151	1.06864	0.842267	1.13433	0.944645	1.16897	0.933494
NbS00012878g0025.1	PORA	1.27561	0.987018	0.98668	0.837309	1.05447	1.17956	1.2446	0.794768	0.742029	0.899099
NbS00013051g0121.1	——	1.0697	1.0951	1.0439	0.96245	1.05877	0.973519	0.91723	1.0367	1.1227	0.97383
NbS00013338g0011.1	NPQ1, AVDE1	0.931453	1.00676	1.05825	1.02759	1.07453	0.895086	0.849936	0.994519	1.02421	0.890739
NbS00013474g0004.1	oxidoreductases	1.00623	1.07564	1.02519	1.00192	1.09801	0.908511	0.892622	1.29436	1.48966	1.09883
NbS00013770g0009.1	DXR, PDE129	0.953339	0.995111	0.955193	1.16142	1.10858	1.3066	1.31622	0.787305	0.671792	0.879584
NbS00013950g0026.1	——	1.31003	1.10058	1.17013	0.948629	1.19703	0.909363	1.10133	1.02072	1.15983	1.11327
NbS00013959g0018.1	Translation initiation factor 3 protein	0.957021	0.975529	0.964613	0.977136	1.06888	0.98224	1.08278	0.999643	0.911177	1.08375
NbS00014006g0016.1	FKBP-like peptidyl-prolyl cis-trans isomerase family protein	0.90903	1.07773	1.15733	1.13057	1.02116	0.900603	0.891923	1.11903	1.14274	1.0613
NbS00014092g0006.1	LHCB3, LHCB3*1	0.860984	0.904363	1.08427	1.07907	0.92024	0.776159	0.759256	0.926256	1.213	0.934496
NbS00014150g0010.1	——	1.08844	1.03229	1.03304	0.908852	0.967712	0.90268	0.891795	1.05609	1.12723	1.0878
NbS00014185g0010.1	PDS3, PDS, PDE226	1.0927	1.11174	1.08167	1.1243	1.10938	1.02699	1.24536	1.10572	1.21791	1.07775
NbS00014581g0001.1	FBA2	0.773872	0.835576	0.902578	1.03492	0.926326	1.13432	1.40925	1.18683	1.07435	1.17647
NbS00014585g0006.1	ATGPX1, GPX1	1.03673	1.14604	1.22758	1.03694	1.01695	0.995403	1.1745	1.12882	1.02271	1.19135
NbS00014631g0010.1	Ribosomal protein S24e family protein	1.1825	0.824231	0.829682	0.737409	1.06852	0.702077	0.997505	0.991283	0.980434	0.947957
NbS00015135g0016.1	PGR5-LIKE A	0.758013	0.922556	0.875084	0.980015	0.934423	0.852038	0.893289	1.19612	1.09395	1.19017
NbS00015185g0010.1	PDE312, PTAC10	1.41751	0.84947	0.792065	0.778434	1.07139	1.05185	0.936895	1.09314	1.27452	1.06083
NbS00015243g0004.1	Oxidoreductase	1.16677	1.07166	1.12743	1.02743	0.981793	1.11617	1.22606	0.947371	0.91287	0.903825
NbS00015355g0014.1	NAD(P)-binding Rossmann-fold superfamily protein	0.965301	1.14158	1.14877	1.22307	1.01668	0.853971	1.05507	1.03877	1.23198	1.1601
NbS00015599g0013.1	PSAA	0.645395	0.876545	1.00362	1.49111	0.998595	0.897049	0.815771	1.20723	1.26802	1.01018
NbS00015932g0105.1	——	0.981487	1.13622	1.11602	1.27172	1.18509	1.0031	0.987128	0.889751	1.07238	0.921389
NbS00015967g0104.1	——	1.11095	0.959983	0.954858	0.986826	1.01609	1.24631	1.24305	0.94819	1.05164	0.988406
NbS00015969g0002.1	Translation elongation factor EF1B	1.21741	1.04295	1.03358	1.27004	1.22847	1.06394	1.09501	0.965922	1.08276	0.968663
NbS00016025g0005.1	PTAC2	1.10916	0.903078	0.831919	0.914008	0.944506	0.947881	0.879076	0.983188	1.13859	1.00366
NbS00016136g0003.1	HSC70-1, HSP70-1, AT-HSC70-1, HSC70	0.94718	0.958984	0.990235	1.35269	1.05063	0.886365	1.14687	1.3183	1.20143	1.42922
NbS00016459g0016.1	anthranilate phosphoribosyltransferase	1.02725	0.974651	0.878224	0.833795	0.908369	1.07924	1.11876	0.78161	0.739912	0.902795
NbS00016617g0001.1	——	1.06276	1.40082	1.11717	1.92898	1.25411	1.30053	1.0213	2.50338	0.525354	1.53503
NbS00016974g0013.1	Transmembrane proteins 14C	1.07138	1.00743	1.07001	0.927426	1.05952	0.958713	0.926778	1.01263	0.976305	1.16804
NbS00016988g0004.1	HEMB1	1.53101	0.758791	0.762005	0.590085	0.990843	1.15796	1.17483	0.844426	0.881765	0.85808
NbS00017066g0003.1	GLP3, GLP3A, GLP3B, ATGER3, GER3	0.815937	1.05155	1.0485	1.15578	1.1042	0.973157	1.06088	0.996898	0.937816	1.23347
NbS00017186g0002.1	——	1.05861	0.86933	1.43054	0.567525	1.00714	0.878134	0.893699	1.15669	1.36402	1.15585
NbS00017344g0018.1	GS2, GLN2, ATGSL1	0.857206	1.01213	1.08987	1.03457	0.995165	1.25525	1.32739	0.895802	0.804729	0.909437
NbS00017361g0009.1	ATCIMS	0.902093	0.965816	1.05987	1.22181	1.13052	1.05903	1.06948	0.905055	0.956608	0.9104
NbS00017789g0028.1	PLSP1	0.888825	0.822904	1.20134	0.802683	1.08404	0.853553	0.865437	1.1196	1.33676	1.03771
NbS00018180g0004.1	PSAN	0.972365	1.0874	1.26124	0.953993	1.15705	0.717039	0.869094	1.1898	1.39447	1.22287
NbS00018497g0001.1	PSB27	1.36222	0.827582	0.854287	0.615697	0.786502	0.814883	0.943415	1.12028	1.19787	0.969011
NbS00018510g0015.1	——	1.44638	1.18764	1.20452	0.974909	1.0236	0.897475	0.918569	0.999712	1.21793	0.996706
NbS00018918g0016.1	RPL3B, ARP2	0.971793	1.01195	0.947375	1.40881	1.17636	1.04148	1.07817	1.12814	1.04382	1.07623
NbS00018964g0003.1	——	1.25247	1.1397	1.19004	1.08712	1.01851	0.986501	1.90868	1.28476	0.75717	1.33978
NbS00018994g0007.1	Rhodanese/Cell cycle control phosphatase superfamily protein	0.753623	0.726602	0.781412	0.625304	0.743881	0.870831	0.895427	1.00745	1.14654	1.04104
NbS00019070g0002.1	ATHM4, TRX-M4, ATM4	1.01847	0.921191	0.999088	0.873589	1.00066	0.882949	1.03142	0.962797	0.960838	0.925487
NbS00019085g0006.1	PSAE-2	0.969245	0.852754	0.927514	0.826545	0.846204	0.810855	0.887966	1.23092	1.60432	1.10933
NbS00019216g0003.1	NDH-O	0.738156	0.740157	1.08417	1.07667	1.1063	0.83516	1.02025	1.35459	1.70939	1.20667
NbS00019300g0014.1	RPS7.1, RPS7	1.07505	0.864153	1.12754	0.696353	1.12798	1.15974	1.17729	0.923455	1.19878	1.0903
NbS00019536g0005.1	NDF2, NDH45	0.681431	0.760792	0.771687	1.05259	0.973167	0.873775	0.924122	1.11481	1.27167	1.04364
NbS00019623g0001.1	GTP binding Elongation factor Tu family protein	1.00274	0.972154	0.966183	1.13341	1.04036	1.0306	1.19267	1.0409	1.2578	1.03077
NbS00019818g0001.1	PSBO2, PSBO-2, OEC33	0.75555	1.12399	1.27612	1.20586	1.06504	0.804169	0.939773	1.30706	1.43448	1.20636
NbS00020611g0016.1	Photosystem II reaction center PsbP family protein	1.21455	0.811492	0.802943	0.844223	0.962625	0.792745	0.851262	0.794424	0.94092	0.863876
NbS00020619g0007.1	Tautomerase/MIF superfamily protein	1.1021	0.999151	0.974245	1.05847	1.0393	1.09078	1.15115	0.9951	0.793912	1.10907
NbS00021201g0006.1	——	1.16544	1.10563	1.16895	0.935899	1.18867	1.07899	1.2159	0.980345	0.995074	1.06377
NbS00021409g0011.1		1.19318	0.875784	0.933462	0.735645	0.816064	0.943497	0.956962	0.896609	1.07113	1.01738
NbS00021901g0004.1	——	1.04158	1.05362	0.972071	1.11258	1.01713	1.23113	1.1314	0.993943	0.867735	1.10945
NbS00022023g0015.1	GLT1, PGLCT	0.90821	1.1615	1.12565	1.38037	1.13947	0.993421	1.08973	0.991977	1.03813	1.00336
NbS00022031g0010.1	Major facilitator superfamily protein	1.283	1.10021	1.12576	1.13476	1.02528	0.961838	0.975049	1.10553	1.07285	1.08119
NbS00022186g0015.1	FLU	1.14151	1.03175	1.31724	1.01297	1.16149	1.08501	1.04581	1.08642	1.16106	1.06533
NbS00022591g0010.1	ABA1, LOS6, NPQ2, ATABA1, ZEP, IBS3, ATZEP	0.959501	1.02357	0.941323	0.917629	0.962626	1.02035	0.856215	0.947148	0.942632	0.930086
NbS00022834g0001.1	Tetratricopeptide repeat (TPR)-like superfamily protein	1.09072	1.03062	1.01878	1.00672	1.03014	0.951852	1.01097	1.12641	1.30375	1.062
NbS00022894g0007.1	——	0.898976	0.739757	1.08761	1.27627	1.31413	0.74142	0.971783	1.58841	1.18432	1.52051
NbS00023265g0002.1	DRT112, PETE2	1.02566	1.0557	1.07958	0.901846	0.965046	0.779162	0.960093	0.90553	0.934146	0.818671
NbS00023400g0001.1	Photosystem II 5 kD protein	0.993698	0.841545	1.03643	0.673837	0.987791	0.828953	0.828828	1.06723	1.35433	0.969524
NbS00023799g0015.1	TAP38, PPH1	0.949549	0.899213	1.00491	0.903325	0.888792	0.950059	0.842585	1.02462	1.01255	0.992047
NbS00023835g0004.1	PPL1	0.953957	1.09471	1.09226	1.09665	1.1339	0.972981	1.01522	1.27762	1.31554	1.15376
NbS00024232g0006.1	haloacid dehalogenase-like hydrolase family protein	0.910807	0.978637	0.836989	0.841481	0.850162	0.901463	0.890226	1.03698	1.1958	1.02661
NbS00024457g0004.1	Ribosomal protein L3 family protein	1.00996	1.02831	1.07303	1.14033	1.20084	0.988339	0.904646	0.904935	1.20306	1.01798
NbS00024617g0001.1	——	0.828394	0.672462	0.990337	0.525929	0.938689	0.545099	0.790448	0.771826	1.17922	0.998005
NbS00025230g0004.1	EDA3	1.06854	1.01539	1.21024	0.843676	1.04929	0.789112	0.909251	1.0083	1.21736	0.997509
NbS00025596g0030.1	——	1.06582	0.982561	1.3751	0.709342	1.29828	0.79002	0.919819	1.19017	1.43039	1.07113
NbS00026008g0003.1	CaS	1.01105	1.06531	1.16818	1.02361	1.01342	0.875589	0.87109	1.08741	1.24577	1.08689
NbS00026031g0010.1	HMGA	0.99155	1.07207	0.930785	0.867738	0.944347	1.0697	1.3866	0.995753	0.939488	0.94637
NbS00026134g0013.1	VAR1, FTSH5	0.940988	0.973235	0.967806	0.809224	0.86388	0.803599	0.755799	1.07375	1.11996	0.946546
NbS00026360g0004.1	Cytochrome bd ubiquinol oxidase	0.930271	1.05574	0.940623	1.15235	0.961023	1.39617	1.50762	0.879443	0.634998	0.804333
NbS00026367g0006.1	——	1.04053	0.995819	1.12959	0.967159	1.02678	0.75576	0.870655	1.16586	1.14714	1.2274
NbS00026597g0005.1	——	0.922183	0.880726	0.833908	0.912196	0.940358	0.95294	0.874871	1.12005	1.11036	0.960384
NbS00026868g0001.1	RPL27	1.50118	0.89805	1.03129	0.701242	0.841306	0.894423	0.835339	0.688305	1.14522	0.882851
NbS00027169g0007.1	AGD2	0.98961	1.0186	0.996168	1.05606	1.06605	1.17093	1.17219	1.18184	1.11398	1.18275
NbS00028064g0012.1	FBA2	0.846033	1.0596	1.19164	1.1091	1.08709	0.917853	1.08709	1.0645	0.906995	1.05967
NbS00028734g0015.1	GroES-like family protein	1.09235	1.00986	1.03482	1.18393	1.0602	1.03081	1.22537	1.04108	1.02286	0.997957
NbS00029739g0004.1	TIC55-II	0.918984	1.12318	1.09689	1.35974	1.18445	1.13146	1.21676	1.03536	0.92776	1.2491
NbS00029743g0007.1	FIB4	0.806453	1.11296	1.14663	1.33409	1.13112	0.805324	0.858649	1.14785	1.38579	1.31433
NbS00029815g0004.1	GAPB	0.759762	1.07009	1.2509	1.30874	1.09455	1.25958	1.36088	0.960583	0.883109	0.879685
NbS00030058g0115.1	——	0.869479	1.09303	1.16656	1.08336	1.26334	0.943831	1.20147	1.00515	1.40672	1.11133
NbS00030369g0003.1	DRT112, PETE2	1.10643	1.08496	1.01062	0.837322	1.10242	0.72623	0.93148	1.01444	1.12685	0.805867
NbS00030953g0020.1	SOUL heme-binding family protein	1.06631	0.971722	1.01423	0.982517	0.946342	0.904207	0.899943	1.11226	1.1454	1.08843
NbS00031286g0002.1	——	1.13836	1.0913	1.05776	1.07665	1.18866	0.697689	0.890148	1.14755	1.50006	1.19653
NbS00032423g0011.1	SWIB/MDM2 domain superfamily protein	1.72557	0.765374	0.786747	0.578151	0.827648	1.12207	1.01771	1.02242	0.70048	0.939968
NbS00032737g0004.1	CJD1	1.06494	0.967502	1.02494	0.976356	1.03419	1.16948	1.21939	0.94623	0.823711	1.0653
NbS00033277g0017.1	PDE120, TIC40, ATTIC40	1.36779	1.21314	1.04614	0.902412	1.07335	1.23169	1.30374	0.907031	0.793041	0.969877
NbS00033391g0006.1	CPN60A, CH-CPN60A, SLP	1.0783	0.996441	1.21009	1.24788	1.15985	1.23197	1.31332	0.952148	0.905998	0.932708
NbS00034682g0007.1	AGY1, AtcpSecA, SECA1	1.00111	0.906664	0.830379	0.855825	0.92725	0.997715	0.964819	0.872462	1.00982	0.918089
NbS00034726g0004.1	PTAC17	1.11638	1.03277	0.936865	0.901233	0.956651	1.12109	1.28594	0.917855	0.748388	1.13755
NbS00036252g0035.1	FFC, 54CP, CPSRP54, SRP54CP	1.14636	0.977113	1.01716	1.05855	1.06754	1.20716	1.11094	0.960435	0.876915	0.926199
NbS00036349g0011.1	Peptidase S41 family protein	0.785959	0.985551	1.03235	0.927146	0.974643	1.06218	1.0534	1.09719	1.03501	0.969707
NbS00036543g0002.1	CPN20	1.00737	0.938471	0.923734	1.07729	1.06352	1.042	1.08449	0.729212	0.693355	0.724446
NbS00036601g0004.1	ERD1, CLPD, SAG15	0.819268	0.732177	0.77197	0.763371	0.691801	0.709226	0.696995	0.726785	0.789941	0.741641
NbS00036890g0012.1	APE1	0.852731	0.976592	0.97006	1.24094	1.07078	0.944885	1.04575	1.188	1.50715	1.036
NbS00037135g0012.1	ZDS, PDE181, SPC1	1.10306	0.864082	0.87965	0.800876	0.831432	1.23805	1.11712	0.809084	0.62389	0.811451
NbS00037492g0013.1	CA1	0.692332	0.850519	0.769319	1.65022	1.05231	1.15605	1.43168	0.971701	0.775988	0.940732
NbS00037614g0004.1	ENO1	1.07539	1.1191	1.04069	1.12303	1.0446	1.01467	1.0968	0.992126	0.957896	0.977974
NbS00038220g0008.1	IMPA-2	1.16817	0.940513	1.10054	0.996067	1.07514	0.977509	0.857671	0.972431	0.8427	0.907049
NbS00038536g0007.1	chloroplast 30S ribosomal protein S20	1.3303	0.830066	1.16349	0.657762	1.20312	1.00698	1.06433	0.88588	1.15759	0.963296
NbS00038554g0002.1	Polyketide cyclase/dehydrase and lipid transport superfamily protein	0.790624	1.16784	1.02578	1.12706	1.10027	0.761852	0.838545	1.39415	1.02113	1.38878
NbS00038629g0009.1	TCTP	0.909139	0.894244	0.970856	1.0871	1.0605	0.990555	1.22367	0.798543	0.85471	0.841101
NbS00038786g0002.1	MRL1	1.00203	1.27563	1.00203	1.02599	1.09331	0.915906	1.07138	1.1399	1.36538	1.01562
NbS00039066g0008.1	Ribosomal protein L30/L7 family protein	1.3235	1.11791	1.24065	0.927882	1.1842	0.960447	1.0656	1.12234	0.920682	1.08699
NbS00039092g0002.1	GME	1.07308	0.851683	0.889387	0.880196	0.971335	1.11318	1.13129	0.784286	0.77888	0.796839
NbS00039594g0108.1	——	0.8614	0.880368	0.867963	1.0001	1.0275	1.06483	1.10042	0.961066	0.991215	1.01338
NbS00039745g0002.1	NAD(P)-linked oxidoreductase superfamily protein	1.11056	1.04809	1.13467	0.936141	0.850374	1.07618	1.3329	1.19727	1.32301	1.27664
NbS00040246g0004.1	ATHM4, TRX-M4, ATM4	1.10047	0.966834	0.830656	0.778998	0.845025	0.951658	1.21039	1.06586	1.03385	1.07205
NbS00040285g0004.1	——	0.909846	0.750577	0.660215	0.617239	0.841638	0.985715	0.74876	0.757844	0.825588	0.799565
NbS00040945g0003.1	CPN60A, CH-CPN60A, SLP	1.09177	0.953123	1.08216	1.19611	1.11436	1.13563	1.16129	0.956926	0.91378	0.98936
NbS00042109g0020.1	Protein phosphatase 2C family protein	0.911983	0.885124	0.897934	0.907198	0.882998	1.21338	0.972886	1.02747	1.0994	1.03593
NbS00042341g0009.1	ATCDSP32, CDSP32	1.02013	0.989171	1.02079	1.23086	1.08345	1.21026	1.34187	0.902066	0.759073	0.88033
NbS00042677g0002.1	PTAC16	0.973221	0.975528	0.942759	0.76418	0.796967	0.922225	0.873619	0.997986	1.15037	0.95604
NbS00043750g0009.1	CPFTSY, FRD4	0.910045	1.11555	1.20492	1.0921	1.05595	1.07674	1.29311	1.01057	0.982622	1.08438
NbS00043913g0001.1	LHCA4, CAB4	1.18696	1.14099	1.24895	1.09917	0.965998	0.892056	1.03177	1.03678	1.31669	0.859941
NbS00044448g0012.1	Transketolase	0.916139	1.0317	1.11556	1.24829	1.02004	1.11207	1.32408	0.822356	0.699964	0.869918
NbS00044787g0007.1	HCF136	0.717233	0.798423	0.861972	1.05786	0.894809	0.869073	0.909786	1.12138	1.43778	0.978527
NbS00044990g0002.1	RCA	1.31194	0.885242	0.990924	0.780583	0.991166	1.13258	1.35124	0.905727	0.782093	0.837646
NbS00045636g0007.1	TROL	1.01479	0.985167	1.09213	1.02246	0.9589	0.948526	0.896644	1.00032	1.16977	0.975416
NbS00046802g0016.1	GSTL2	1.5306	1.15162	1.17695	0.894253	1.08439	1.01078	1.05771	1.12591	0.966523	0.991569
NbS00046863g0003.1	——	0.861933	1.03114	1.00316	1.57016	1.15052	0.887114	0.81784	1.15083	0.95858	1.24194
NbS00046982g0002.1	PSAH2, PSAH-2, PSI-H	0.675837	0.886616	1.04524	1.27905	1.15225	0.771188	0.8639	1.14313	1.39405	1.05593
NbS00047538g0010.1	CHLI1, CH42, CH-42, CHL11, CHLI-1	1.47708	1.20104	0.987602	0.954019	1.18876	1.55333	1.63001	0.859162	0.739537	0.921725
NbS00047657g0008.1	Bacterial sec-independent translocation protein mttA/Hcf106	1.63092	1.05609	1.31521	0.834663	1.1067	1.0608	1.13083	1.12507	1.3795	1.18544
NbS00048878g0013.1	CAC3	1.33962	1.19376	1.08259	0.976088	1.17324	1.11513	1.06222	0.887591	0.921338	0.900792
NbS00049111g0008.1	LPA1	1.09448	0.921106	0.948412	0.799085	0.840745	0.874605	0.995744	1.22813	1.18409	1.06717
NbS00049745g0010.1	CXIP1, ATGRXCP	1.01716	0.889858	0.899582	0.831118	0.832305	1.01184	1.13936	0.897009	0.993616	0.875987
NbS00050101g0008.1	——	1.91955	0.951408	0.958146	0.862132	1.13026	1.12535	0.926999	1.04916	0.795344	1.14359
NbS00050280g0004.1	DCD (Development and Cell Death) domain protein	0.929326	0.838432	0.88679	0.916236	0.909365	0.982464	0.91765	1.16309	1.11826	1.11003
NbS00050305g0001.1	2-Cys Prx B, 2CPB	0.791246	0.973082	0.938715	1.28618	1.09804	1.01746	1.09076	0.968493	0.931691	1.01157
NbS00050653g0003.1	APA1, ATAPA1	0.894411	0.889702	0.966111	1.14089	1.02974	0.743811	1.02554	1.19977	1.41082	1.28281
NbS00051184g0001.1	AOC3	0.754414	0.923885	0.95233	1.23538	0.961954	1.20147	0.959585	0.868041	1.0345	0.981736
NbS00052944g0006.1	cpHsc70-1	0.960065	1.13148	1.24206	1.33025	1.12424	1.00909	1.46285	0.900985	0.985571	1.05112
NbS00054160g0004.1	——	1.32385	1.07324	1.08735	0.993027	1.06062	0.889088	0.95456	0.939954	1.17402	0.984948
NbS00055808g0004.1	——	1.21784	0.821778	0.864202	0.71037	0.903889	0.742166	0.737125	0.67348	0.715294	0.7146
NbS00056997g0003.1	ATXYL1, XYL1, TRG1	0.939119	1.08912	1.06315	1.09827	1.1051	1.15504	0.905792	1.01372	0.982925	1.06629
NbS00057280g0005.1	CPN20	1.00674	0.966588	0.969581	1.30123	1.13984	1.17978	1.24221	0.83211	0.800662	0.865116
NbS00057624g0013.1	GSA2	1.0144	1.03764	1.01205	1.03256	1.02084	1.13614	1.25551	0.996759	1.07188	0.93166
NbS00057730g0003.1	GHS1	1.10814	0.893038	1.04132	0.568163	1.0257	1.10198	0.9396	0.866063	1.21757	0.934124
NbS00058294g0006.1	AMK2	1.30282	0.840356	1.14079	0.682818	1.13399	1.18682	1.19379	0.939493	0.815366	0.949643
NbS00059057g0001.1	FSD2	0.889946	1.00661	1.26179	1.17759	1.14927	1.06012	1.12639	1.07302	1.08154	1.06763
NbS00059297g0004.1	——	0.894505	0.982323	1.01576	0.96947	1.0245	0.877642	0.876568	1.09025	1.35403	1.05274
NbS00059393g0001.1	Photosystem II reaction center PsbP family protein	0.842928	0.900895	0.867067	0.925238	0.993464	0.919156	0.913745	1.07444	1.13673	0.974632
NbS00059407g0001.1	PSBD	0.631188	0.735408	0.729331	1.28252	0.856384	0.798711	0.720506	0.935712	1.07254	0.892115
NbS00060831g0007.1	SCY1	1.19829	0.988787	1.01055	0.911757	0.99064	1.03827	0.937963	1.10913	1.23584	1.0298
NbS00061352g0006.1	HMGA	1.12624	1.09984	0.957782	1.0699	1.0655	0.82906	0.593713	0.966176	0.927559	0.859333
NbS00061617g0002.1	RPS28	1.20017	0.986769	0.947398	0.969319	0.979197	0.931251	1.09677	0.934571	0.920529	0.950939
